# Supplementary material for: FtsH2-Dependent Proteolysis of EXECUTER1 Is Essential in Mediating Singlet Oxygen-Triggered Retrograde Signaling in Arabidopsis thaliana
Source: Front Plant Sci. 2017 Jun 29;8:1145. doi: 10.3389/fpls.2017.01145 (PMC5489589; doi:10.3389/fpls.2017.01145)
Supplement: Supplementary file 4 [file Table_4.XLSX]

## Sheet: Sheet1
Table S4. List of the β-cyclocitral-responsive genes. Genes with at least 2-fold upregulation in expression were selected (refer to Ramel et al., 2012).
Locus identifier	Gene symbol	Gene Model Description	FC (β-CC/H2O)	P-Value
AT5G13750	ZINC INDUCED FACILITATOR-LIKE 1 (ZIFL1)	zinc induced facilitator-like 1 (ZIFL1); FUNCTIONS IN: tetracycline:hydrogen antiporter activity; INVOLVED IN: response to karrikin; LOCATED IN: integral to membrane; EXPRESSED IN: 24 plant structures; EXPRESSED DURING: 15 growth stages; CONTAINS InterPro DOMAIN/s: Major facilitator superfamily (InterPro:IPR020846), Tetracycline resistance protein, TetA (InterPro:IPR001958), Major facilitator sup…	3.11868	0
AT3G04670	WRKY DNA-BINDING PROTEIN 39 (WRKY39);WRKY DNA-BINDING PROTEIN 39 (ATWRKY39)	member of WRKY Transcription Factor; Group II-d	2.64391	0
AT2G38470	WRKY DNA-BINDING PROTEIN 33 (WRKY33);WRKY DNA-BINDING PROTEIN 33 (ATWRKY33)	Member of the plant WRKY transcription factor family. Regulates the antagonistic relationship between defense pathways mediating responses to P. syringae and necrotrophic fungal pathogens. Located in nucleus. Involved in response to various abiotic stresses - especially salt stress.	2.15385	0
AT5G50200	WOUND-RESPONSIVE 3 (WR3)	Wound-responsive gene 3 (WR3). Encodes a high-affinity nitrate transporter. Up-regulated by nitrate. Involved in jasmonic acid-independent wound signal transduction.	3.09573	0
AT5G67600	WINDHOSE 1 (WIH1)	unknown protein; LOCATED IN: plasma membrane; EXPRESSED IN: 22 plant structures; EXPRESSED DURING: 13 growth stages; BEST Arabidopsis thaliana protein match is: unknown protein (TAIR:AT3G49845.1)	2.36778	0
AT1G21270	WALL-ASSOCIATED KINASE 2 (WAK2)	cytoplasmic serine/threonine protein kinase induced by salicylic acid. mutant plants exhibit a loss of cell expansion and dependence on sugars and salts for seedling growth, affecting the expression and activity of vacuolar invertase.	2.09986	0
AT2G15490	UDP-GLYCOSYLTRANSFERASE 73B4 (UGT73B4)	UDP-glycosyltransferase 73B4 (UGT73B4); FUNCTIONS IN: quercetin 3-O-glucosyltransferase activity, UDP-glycosyltransferase activity, quercetin 7-O-glucosyltransferase activity, UDP-glucosyltransferase activity, transferase activity, transferring glycosyl groups; INVOLVED IN: response to other organism; LOCATED IN: endomembrane system; EXPRESSED IN: root; CONTAINS InterPro DOMAIN/s: UDP-glucuronosy…	10.485	0
AT4G34135	UDP-GLUCOSYLTRANSFERASE 73B2 (UGT73B2)	The At4g34135 gene encodes a flavonol 7-O-glucosyltransferase (EC 2.4.1.237) that glucosylates also with a 20 fold lower activity flavonols (kaempferol and quercetin) at the 3-O-position.	6.18029	0
AT2G30140	UDP-GLUCOSYL TRANSFERASE 87A2 (UGT87A2)	Encodes a putative glycosyltransferase. Regulates flowering time via FLOWERING LOCUS C.	3.52152	0
AT3G46670	UDP-GLUCOSYL TRANSFERASE 76E11 (UGT76E11)	UDP-glucosyl transferase 76E11 (UGT76E11); FUNCTIONS IN: quercetin 3-O-glucosyltransferase activity, UDP-glycosyltransferase activity, quercetin 7-O-glucosyltransferase activity, transferase activity, transferring glycosyl groups; INVOLVED IN: metabolic process; LOCATED IN: cellular_component unknown; EXPRESSED IN: 19 plant structures; EXPRESSED DURING: 13 growth stages; CONTAINS InterPro DOMAIN/…	3.42206	0
AT4G34131	UDP-GLUCOSYL TRANSFERASE 73B3 (UGT73B3)	UDP-glucosyl transferase 73B3 (UGT73B3); FUNCTIONS IN: transferase activity, transferring hexosyl groups, quercetin 3-O-glucosyltransferase activity, UDP-glycosyltransferase activity, UDP-glucosyltransferase activity; INVOLVED IN: response to cyclopentenone, response to other organism; LOCATED IN: endomembrane system; CONTAINS InterPro DOMAIN/s: UDP-glucuronosyl/UDP-glucosyltransferase (InterPro:…	5.3396	0
AT4G34138	UDP-GLUCOSYL TRANSFERASE 73B1 (UGT73B1)	UDP-glucosyl transferase 73B1 (UGT73B1); FUNCTIONS IN: quercetin 3-O-glucosyltransferase activity, UDP-glycosyltransferase activity, quercetin 7-O-glucosyltransferase activity, abscisic acid glucosyltransferase activity; INVOLVED IN: metabolic process; LOCATED IN: endomembrane system; EXPRESSED IN: 20 plant structures; EXPRESSED DURING: 10 growth stages; CONTAINS InterPro DOMAIN/s: UDP-glucuronos…	5.73622	0
AT4G01070	UDP-GLUCOSE-DEPENDENT GLUCOSYLTRANSFERASE 72 B1 (UGT72B1); (GT72B1)	the glycosyltransferase (UGT72B1) is involved in metabolizing xenobiotica (chloroaniline and chlorophenole). Comparison between wild type and knock-out mutant demonstrates the central role of this gene for metabolizing chloroaniline but significantly less for chlorophenole. The glucosyltransferase preferred UDP-xylose over UDP-glucose indicating its (additional) functioning as a xylosyltransferas…	4.40982	0
AT1G05560	UDP-GLUCOSE TRANSFERASE 1 (UGT1);UDP-GLUCOSYLTRANSFERASE 75B1 (UGT75B1)	A UDP-glucose transferase localized in the phragmoplast. It has been co-purified with the callose synthase complex and may transfer UDP-glucose from sucrose synthase to the callose synthase and thus help form a substrate channel for the synthesis of callose at the forming cell plate. Induced by salicylic acid. Independent of NPR1 for their induction by salicylic acid. UGT1 encodes a protein with …	8.03863	0
AT3G11340	UDP-DEPENDENT GLYCOSYLTRANSFERASE 76B1 (UGT76B1)	Encodes a glucosyltransferase that conjugates isoleucic acid and modulates plant defense and senescence.	2.60712	0
AT5G53970	TYROSINE AMINOTRANSFERASE 7 (TAT7);TYR AMINOTRANSFERASE 1 (ATTAT1); (TAT1)	Encodes a cytosolic tyrosine aminotransferase which is strongly induced upon aging and coronatine treatment. AtTAT1 prefers Tyr as an amino donor but can also use Phe, Trp, His, Met, and Leu. The mRNA is cell-to-cell mobile.	2.57656	0
AT5G38530	TRYPTOPHAN SYNTHASE BETA TYPE 2 (TSBtype2)	TSBtype2 encodes a type 2 tryptophan synthase beta subunit that catalyzes a condensation reaction between serine and indole to generate tryptophan.It appears to form a homodimer. Its biological role has not yet been determined, but it has a very high affinity for indole which may be involved in allowing TSBtype2 to carefully limit free indole build-up. But, to date no overall change in plant morp…	4.14108	0
AT2G34070	TRICHOME BIREFRINGENCE-LIKE 37 (TBL37)	Encodes a member of the TBL (TRICHOME BIREFRINGENCE-LIKE) gene family containing a plant-specific DUF231 (domain of unknown function) domain. TBL gene family has 46 members, two of which (TBR/AT5G06700 and TBL3/AT5G01360) have been shown to be involved in the synthesis and deposition of secondary wall cellulose, presumably by influencing the esterification state of pectic polymers. A nomenclature…	2.80953	0
AT2G41100	TOUCH 3 (TCH3);ARABIDOPSIS THALIANA CALMODULIN LIKE 4 (ATCAL4);CALMODULIN-LIKE 12 (CML12)	encodes a calmodulin-like protein, with six potential calcium binding domains. Calcium binding shown by Ca(2+)-specific shift in electrophoretic mobility. Expression induced by touch and darkness. Expression may also be developmentally controlled. Expression in growing regions of roots, vascular tissue, root/shoot junctions, trichomes, branch points of the shoot, and regions of siliques and flowe…	1.99875	1.5393e-11
AT5G47560	TONOPLAST DICARBOXYLATE TRANSPORTER (ATTDT); (ATSDAT);TONOPLAST DICARBOXYLATE TRANSPORTER (TDT)	Encodes a tonoplast malate/fumarate transporter.	2.63147	0
AT4G30480	TETRATRICOPEPTIDE REPEAT 1 (TPR1); (AtTPR1)	Encodes one of the 36 carboxylate clamp (CC)-tetratricopeptide repeat (TPR) proteins (Prasad 2010, Pubmed ID: 20856808). Interacts with Hsp90/Hsp70 as co-chaperone.	2.00982	7.69651e-12
AT2G23810	TETRASPANIN8 (TET8)	Member of TETRASPANIN family	2.54292	0
AT1G18510	TETRASPANIN 16 (TET16)	Member of TETRASPANIN family	2.8836	0
AT2G31660	SUPER SENSITIVE TO ABA AND DROUGHT2 (SAD2);UNARMED 9 (URM9);ENHANCED MIRNA ACTIVITY 1 (EMA1)	SAD2 (super sensitive to ABA and drought 2) encodes an importin beta-domain family protein likely to be involved in nuclear transport in ABA signaling. Subcellular localization of GFP-tagged SAD2 showed a predominantly nuclear localization, consistent with a role for SAD2 in nuclear transport. Mutation of SAD2 in Arabidopsis alters abscisic acid sensitivity. SAD2 was ubiquitously expressed at low…	3.17078	0
AT4G22820	STRESS ASSOCIATED PROTEIN 9 (SAP9);STRESS ASSOCIATED PROTEIN 9 (ATSAP9)	A20/AN1-like zinc finger family protein; FUNCTIONS IN: DNA binding, zinc ion binding; INVOLVED IN: biological_process unknown; LOCATED IN: cellular_component unknown; EXPRESSED IN: 23 plant structures; EXPRESSED DURING: 15 growth stages; CONTAINS InterPro DOMAIN/s: Zinc finger, AN1-type (InterPro:IPR000058), Zinc finger, A20-type (InterPro:IPR002653); BEST Arabidopsis thaliana protein match is: A…	2.15468	0
AT5G53120	SPERMIDINE SYNTHASE 3 (SPDS3)	encodes a novel spermine synthase and is a paralog of previously characterized spermidine synthases, SPDS1 and SPDS2. SPDS3 forms heterodimers with SDPS2, which in turn forms heterodimers with SDPS1 in vivo. The gene does not complement speDelta3 deficiency of spermidine synthase in yeast but DOES complement speDelta4 deficiency.	2.41682	0
AT1G09070	SOYBEAN GENE REGULATED BY COLD-2 (SRC2);SOYBEAN GENE REGULATED BY COLD-2 ((AT)SRC2); (ATSRC2)	SRC2 specifically binds the peptide PIEPPPHH, and moves from ER to a vacuole fraction where it gets internalized. Involved in Protein Storage Vacuole targeting. The mRNA is cell-to-cell mobile.	3.04575	0
AT3G56710	SIGMA FACTOR BINDING PROTEIN 1 (SIB1)	Sig1 binding protein; interacts with Sig1R4. As well as Sig1, SibI is imported into chloroplasts and its expression is light-dependent in mature chloroplasts.	2.90737	0
AT3G12800	SHORT-CHAIN DEHYDROGENASE-REDUCTASE B (SDRB); (DECR)	short-chain dehydrogenase-reductase B (SDRB); FUNCTIONS IN: oxidoreductase activity, binding, catalytic activity; INVOLVED IN: oxidation reduction, metabolic process; LOCATED IN: peroxisome, plasma membrane; EXPRESSED IN: 24 plant structures; EXPRESSED DURING: 13 growth stages; CONTAINS InterPro DOMAIN/s: NAD(P)-binding domain (InterPro:IPR016040), Glucose/ribitol dehydrogenase (InterPro:IPR00234…	2.08535	0
AT4G02380	SENESCENCE-ASSOCIATED GENE 21 (SAG21);ARABIDOPSIS THALIANA LATE EMBRYOGENENSIS ABUNDANT LIKE 5 (AtLEA5)	Encodes AtLEA5 (late embryogenesis abundant like protein). Also known as SENESCENCE-ASSOCIATED GENE 21 (SAG21). Has a role on oxidative stress tolerance. mRNA levels are elevated in response to various stresses.	5.19193	0
AT5G52810	SAR DEFICIENT 4 (SARD4)	NAD(P)-binding Rossmann-fold superfamily protein; FUNCTIONS IN: structural constituent of eye lens, binding, catalytic activity; INVOLVED IN: arginine catabolic process to glutamate, nopaline catabolic process, metabolic process, octopine catabolic process; LOCATED IN: chloroplast; EXPRESSED IN: 22 plant structures; EXPRESSED DURING: 13 growth stages; CONTAINS InterPro DOMAIN/s: NAD(P)-binding do…	5.00463	0
AT2G05940	RPM1-INDUCED PROTEIN KINASE (RIPK)	Encodes a receptor-like cytoplasmic kinase that phosphorylates the host target RIN4, leading to the activation of a plant innate immune receptor RPM1.	2.07166	0
AT1G13245	ROTUNDIFOLIA LIKE 17 (RTFL17);DEVIL 4 (DVL4)	ROTUNDIFOLIA like 17 (RTFL17); CONTAINS InterPro DOMAIN/s: DVL (InterPro:IPR012552); BEST Arabidopsis thaliana protein match is: ROTUNDIFOLIA like 15 (TAIR:AT1G68825.2)	2.25814	0
AT1G66580	RIBOSOMAL PROTEIN L10 C (RPL10C);SENESCENCE ASSOCIATED GENE 24 (SAG24)	senescence associated gene 24 (SAG24); FUNCTIONS IN: structural constituent of ribosome; INVOLVED IN: response to UV-B, translation; LOCATED IN: cytosolic ribosome, ribosome, cytosolic large ribosomal subunit, plasma membrane, vacuole; EXPRESSED IN: 25 plant structures; EXPRESSED DURING: 15 growth stages; CONTAINS InterPro DOMAIN/s: Ribosomal protein L10e (InterPro:IPR001197), Ribosomal protein L…	4.4375	0
AT5G59820	RESPONSIVE TO HIGH LIGHT 41 (RHL41); (ZAT12); (ATZAT12)	Encodes a zinc finger protein involved in high light and cold acclimation. Overexpression of this putative transcription factor increases the expression level of 9 cold-responsive genes and represses the expression level of 15 cold-responsive genes, including CBF genes. Also, lines overexpressing this gene exhibits a small but reproducible increase in freeze tolerance. Because of the repression o…	4.62704	0
AT2G21620	RESPONSIVE TO DESICCATION 2 (RD2)	Encodes gene that is induced in response to desiccation; mRNA expression is seen 10 and 24 hrs after start of desiccation treatment.	3.13589	0
AT4G28490	RECEPTOR-LIKE PROTEIN KINASE 5 (RLK5);HAESA (HAE)	Member of Receptor kinase-like protein family. Controls the separation step of floral organ abscission. The mRNA is cell-to-cell mobile.	3.86194	0
AT4G17530	RAB GTPASE HOMOLOG 1C (ATRAB1C); (ATRABD2C);RAB GTPASE HOMOLOG 1C (RAB1C); (RAB1C)	AtRabD2c encodes a Rab GTPase, which plays important roles in pollen development, germination and tube elongation.	2.32953	0
AT4G15530	PYRUVATE ORTHOPHOSPHATE DIKINASE (PPDK)	Encodes a dual-targeted protein believed to act as a pyruvate, orthophosphate dikinase. These enzymes are normally associated with C4 photosynthesis which does not occur in Arabidopsis. However, PPDK may play a role in remobilizing nitrogen during leaf senescence in Arabidopsis. The product of the long transcript (.1 gene model) was shown to be targeted to the chloroplast, whereas the shorter tra…	2.31092	0
AT4G31850	PROTON GRADIENT REGULATION 3 (PGR3)	encodes a protein containing 27 pentatrico-peptide repeat (PPR) motifs	3.62828	0
AT1G52260	PROTEIN DISULFIDE ISOMERASE 3 (PDI3);PDI-LIKE 1-5 (PDIL1-5);ARABIDOPSIS THALIANA PROTEIN DISULFIDE ISOMERASE 3 (ATPDI3);PDI-LIKE 1-5 (ATPDIL1-5)	Encodes a protein disulfide isomerase-like (PDIL) protein, a member of a multigene family within the thioredoxin (TRX) superfamily. Unlike several other PDI family members, transcript levels for this gene are not up-regulated in response to three different chemical inducers of ER stress (dithiothreitol, beta-mercaptoethanol, and tunicamycin).	1.99876	1.5393e-11
AT2G36590	PROLINE TRANSPORTER 3 (ProT3);PROLINE TRANSPORTER 3 (ATPROT3)	Encodes a proline transporter with affinity for gly betaine, proline, and GABA. Protein is expressed in leaves, flowers and siliques but to a much lesser extent in roots.	2.06189	0
AT1G49630	PRESEQUENCE PROTEASE 2 (ATPREP2);PRESEQUENCE PROTEASE 2 (PREP2)	Zinc metalloprotease pitrilysin subfamily A. Signal peptide degrading enzyme targeted to mitochondria and chloroplasts. Expressed in flower, leaf and root. Not expressed in silique and shoot.	2.0361	0
AT5G06860	POLYGALACTURONASE INHIBITING PROTEIN 1 (PGIP1);POLYGALACTURONASE INHIBITING PROTEIN 1 (ATPGIP1)	Encodes a polygalacturonase inhibiting protein involved in defense response. PGIPs inhibit the function of cell wall pectin degrading enzymes such as those produced by fungal pathogens. PGIP1 is induced by fungal infection. Suppressed in the proton sensitive stop1-mutant, but the transcription level was recovered by transformation of STOP2. Knockout mutant showed severe damage in the root tip in …	2.94731	0
AT2G36380	PLEIOTROPIC DRUG RESISTANCE 6 (PDR6);PLEIOTROPIC DRUG RESISTANCE 6 (ATPDR6);ATP-BINDING CASSETTE G34 (ABCG34)	pleiotropic drug resistance 6 (PDR6); FUNCTIONS IN: ATPase activity, coupled to transmembrane movement of substances; LOCATED IN: plasma membrane; EXPRESSED IN: 24 plant structures; EXPRESSED DURING: 13 growth stages; CONTAINS InterPro DOMAIN/s: ATPase, AAA+ type, core (InterPro:IPR003593), ABC transporter-like (InterPro:IPR003439), Plant PDR ABC transporter associated (InterPro:IPR013581), ABC-2…	3.09761	0
AT5G54490	PINOID-BINDING PROTEIN 1 (PBP1)	Encodes a PINOID (PID)-binding protein containing putative EF-hand calcium-binding motifs. The interaction is dependent on the presence of calcium. mRNA expression is up-regulated by auxin. Not a phosphorylation target of PID, likely acts upstream of PID to regulate the activity of this protein in response to changes in calcium levels.	2.7125	0
AT2G17500	PIN-LIKES 5 (PILS5)	Auxin efflux carrier family protein; FUNCTIONS IN: auxin:hydrogen symporter activity; INVOLVED IN: auxin polar transport, transmembrane transport; LOCATED IN: endomembrane system, integral to membrane; EXPRESSED IN: 19 plant structures; EXPRESSED DURING: 13 growth stages; CONTAINS InterPro DOMAIN/s: Auxin efflux carrier (InterPro:IPR004776); BEST Arabidopsis thaliana protein match is: Auxin efflu…	3.30002	0
AT1G76530	PIN-LIKES 4 (PILS4)	Auxin efflux carrier family protein; FUNCTIONS IN: auxin:hydrogen symporter activity; INVOLVED IN: auxin polar transport, transmembrane transport; LOCATED IN: endomembrane system, integral to membrane; EXPRESSED IN: 13 plant structures; EXPRESSED DURING: 7 growth stages; CONTAINS InterPro DOMAIN/s: Auxin efflux carrier (InterPro:IPR004776); BEST Arabidopsis thaliana protein match is: Auxin efflux…	3.59691	0
AT1G76520	PIN-LIKES 3 (PILS3)	Auxin efflux carrier family protein; FUNCTIONS IN: auxin:hydrogen symporter activity; INVOLVED IN: auxin polar transport, transmembrane transport; LOCATED IN: endomembrane system, integral to membrane; EXPRESSED IN: 22 plant structures; EXPRESSED DURING: 13 growth stages; CONTAINS InterPro DOMAIN/s: Auxin efflux carrier (InterPro:IPR004776); BEST Arabidopsis thaliana protein match is: Auxin efflu…	4.05842	0
AT1G06570	PHYTOENE DESATURATION 1 (PDS1);4-HYDROXYPHENYLPYRUVATE DIOXYGENASE (HPD);4-HYDROXYPHENYLPYRUVATE DIOXYGENASE (HPPD)	Mutation of the PDS1 locus disrupts the activity of p-hydroxyphenylpyruvate dioxygenase (HPPDase), the first committed step in the synthesis of both plastoquinone and tocopherols in plants.	2.75658	0
AT4G35630	PHOSPHOSERINE AMINOTRANSFERASE 1 (PSAT1)	Encodes a phosphoserine aminotransferase which is involved in serine biosynthesis in the chloroplast which operates via the phosphorylated pathway. The mRNA is cell-to-cell mobile.	2.3043	0
AT1G17745	PHOSPHOGLYCERATE DEHYDROGENASE 2 (PGDH2);3-PHOSPHOGLYCERATE DEHYDROGENASE (PGDH)	encodes a 3-Phosphoglycerate dehydrogenase The mRNA is cell-to-cell mobile.	4.61726	0
AT5G56630	PHOSPHOFRUCTOKINASE 7 (PFK7)	phosphofructokinase 7 (PFK7); CONTAINS InterPro DOMAIN/s: Pyrophosphate-dependent phosphofructokinase TP0108 (InterPro:IPR012004), Phosphofructokinase (InterPro:IPR000023); BEST Arabidopsis thaliana protein match is: phosphofructokinase 3 (TAIR:AT4G26270.1)	3.31789	0
AT5G39050	PHENOLIC GLUCOSIDE MALONYLTRANSFERASE 1 (PMAT1)	Encodes a malonyltransferase that may play a role in phenolic xenobiotic detoxification.	6.94316	0
AT1G75040	PATHOGENESIS-RELATED GENE 5 (PR5); (PR-5)	Thaumatin-like protein involved in response to pathogens. mRNA level of the PR-5 gene (At1g75040)is significantly changed after cutting the inflorescence stem indicating the existence of a network of signal transducing pathways as other stress-regulated genes (At5g01410, At3g17800, At1g29930)do not response to the treatment. The mRNA is cell-to-cell mobile.	2.00855	7.69651e-12
AT2G31020	OSBP(OXYSTEROL BINDING PROTEIN)-RELATED PROTEIN 1A (ORP1A)	OSBP(oxysterol binding protein)-related protein 1A (ORP1A); FUNCTIONS IN: oxysterol binding; INVOLVED IN: steroid metabolic process; CONTAINS InterPro DOMAIN/s: Pleckstrin homology-type (InterPro:IPR011993), Oxysterol-binding protein (InterPro:IPR000648), Pleckstrin homology (InterPro:IPR001849); BEST Arabidopsis thaliana protein match is: OSBP(oxysterol binding protein)-related protein 1C (TAIR:…	2.09646	0
AT1G79410	ORGANIC CATION/CARNITINE TRANSPORTER5 (OCT5);ORGANIC CATION/CARNITINE TRANSPORTER5 (AtOCT5)	organic cation/carnitine transporter5 (5-Oct); FUNCTIONS IN: carbohydrate transmembrane transporter activity, sugar:hydrogen symporter activity; INVOLVED IN: transport, transmembrane transport; LOCATED IN: integral to membrane, membrane; EXPRESSED IN: 19 plant structures; EXPRESSED DURING: 13 growth stages; CONTAINS InterPro DOMAIN/s: Major facilitator superfamily (InterPro:IPR020846), General su…	3.86084	0
AT5G48180	NITRILE SPECIFIER PROTEIN 5 (NSP5); (ATNSP5)	Encodes a nitrile-specifier protein NSP5. NSP5 is one out of five (At3g16400/NSP1, At2g33070/NSP2, At3g16390/NSP3, At3g16410/NSP4 and At5g48180/NSP5) A. thaliana epithiospecifier protein (ESP) homologues that promote simple nitrile, but not epithionitrile or thiocyanate formation.	2.86783	0
AT3G44310	NITRILASE 1 (NIT1);A. THALIANA NITRILASE 1 (ATNIT1); (NITI)	Mutants are resistant to indole-3-acetonitrile (IAN). NIT1 catalyzes the terminal activation step in indole-acetic acid biosynthesis. Predominantly expressed isoform of nitrilase isoenzyme family. Aggregation of NIT1 in cells directly abutting wound sites is one of the earliest events associated with wound and herbicide-induced cell death. The protein undergoes thiolation following treatment with…	2.78193	0
AT1G37130	NITRATE REDUCTASE 2 (NIA2); (B29); (NIA2-1);CHLORATE RESISTANT 3 (CHL3);NITRATE REDUCTASE (NR);NITRATE REDUCTASE 2 (NR2);ARABIDOPSIS NITRATE REDUCTASE 2 (ATNR2)	Identified as a mutant resistant to chlorate. Encodes nitrate reductase structural gene. Involved in nitrate assimilation. Has nitrate reductase activity. Up-regulated by the fungus P. indica. Binds transcription factor At2g35940. The mRNA is cell-to-cell mobile.	2.2511	0
AT2G23420	NICOTINATE PHOSPHORIBOSYLTRANSFERASE 2 (NAPRT2)	nicotinate phosphoribosyltransferase 2 (NAPRT2); FUNCTIONS IN: nicotinate phosphoribosyltransferase activity; INVOLVED IN: pyridine nucleotide biosynthetic process, nicotinate nucleotide salvage; LOCATED IN: cellular_component unknown; EXPRESSED IN: 22 plant structures; EXPRESSED DURING: 13 growth stages; CONTAINS InterPro DOMAIN/s: Nicotinate phosphoribosyltransferase-related (InterPro:IPR007229…	2.24895	0
AT5G13180	NAC DOMAIN CONTAINING PROTEIN 83 (ANAC083);VND-INTERACTING 2 (VNI2);NAC DOMAIN CONTAINING PROTEIN 83 (NAC083)	Encodes a NAC domain transcription factor that interacts with VND7 and negatively regulates xylem vessel formation.	2.07654	0
AT1G77450	NAC DOMAIN CONTAINING PROTEIN 32 (anac032);NAC DOMAIN CONTAINING PROTEIN 32 (NAC032)	NAC domain containing protein 32 (NAC032); FUNCTIONS IN: sequence-specific DNA binding transcription factor activity; INVOLVED IN: multicellular organismal development, regulation of transcription; LOCATED IN: cellular_component unknown; EXPRESSED IN: 16 plant structures; EXPRESSED DURING: LP.06 six leaves visible, LP.04 four leaves visible, 4 anthesis, petal differentiation and expansion stage, …	5.47512	0
AT5G63790	NAC DOMAIN CONTAINING PROTEIN 102 (ANAC102);NAC DOMAIN CONTAINING PROTEIN 102 (NAC102)	Encodes a member of the NAC family of transcription factors. ANAC102 appears to have a role in mediating response to low oxygen stress (hypoxia) in germinating seedlings.	9.6679	0
AT5G39610	NAC DOMAIN CONTAINING PROTEIN 2 (ATNAC2);ORESARA 1 (ORE1);ARABIDOPSIS NAC DOMAIN CONTAINING PROTEIN 92 (ANAC092);NAC DOMAIN CONTAINING PROTEIN 6 (ATNAC6);NAC DOMAIN CONTAINING PROTEIN 2 (NAC2);NAC DOMAIN CONTAINING PROTEIN 6 (NAC6)	Encodes a NAC-domain transcription factor. Positively regulates aging-induced cell death and senescence in leaves. This gene is upregulated in response to salt stress in wildtype as well as NTHK1 transgenic lines although in the latter case the induction was drastically reduced. It was also upregulated by ABA, ACC and NAA treatment, although in the latter two cases, the induction occurred relativ…	2.73569	0
AT4G18010	MYO-INOSITOL POLYPHOSPHATE 5-PHOSPHATASE 2 (5PTASE2);INOSITOL(1,4,5)P3 5-PHOSPHATASE II (IP5PII);MYO-INOSITOL POLYPHOSPHATE 5-PHOSPHATASE 2 (AT5PTASE2)	Encodes an inositol polyphosphate 5-phosphatase that appears to have Type I activity. It can dephosphorylate IP3(inositol(1,4,5)P3) and IP4 (inositol(1,3,4,5)P4), but it does not appear to be active against phosphatidylinositol 4,5 bisphosphate. Overexpression of this gene renders plants insensitive to ABA in germination and growth assays.	2.22931	0
AT2G16720	MYB DOMAIN PROTEIN 7 (MYB7);ARABIDOPSIS THALIANA MYB DOMAIN PROTEIN 7 (ATMYB7); (ATY49)	Encodes a member of MYB3R- and R2R3- type MYB- encoding gene family that acts as a repressor of flavonol biosynthesis. AtMYB7 gene expression is induced by salt treatment.	2.02994	0
AT4G38620	MYB DOMAIN PROTEIN 4 (ATMYB4);MYB DOMAIN PROTEIN 4 (MYB4)	Encodes a R2R3 MYB protein which is involved in the response to UV-B. It functions as a repressor of target gene expression. One of its target genes encodes cinnamate 4-hydroxylase; mutants accumulate sinapate esters in their leaves. MYB4 binds to its own promoter and represses its own expression. Nuclear localization of MYB4 depends on the action of the beta importin SAD2. The mRNA is cell-to-ce…	3.79802	0
AT2G34660	MULTIDRUG RESISTANCE-ASSOCIATED PROTEIN 2 (ATMRP2); (EST4);MULTIDRUG RESISTANCE-ASSOCIATED PROTEIN 2 (MRP2);ATP-BINDING CASSETTE C2 (ABCC2);ARABIDOPSIS THALIANA ATP-BINDING CASSETTE C2 (AtABCC2)	encodes a multidrug resistance-associated protein that is MgATP-energized glutathione S-conjugate pump. An ABCC-type arsenite-phytochelatin transporter. The expression of this gene is upregulated by herbicide safeners such as benoxacor and fenclorim. The mRNA is cell-to-cell mobile.	2.71567	0
AT1G30420	MULTIDRUG RESISTANCE-ASSOCIATED PROTEIN 12 (ATMRP12);MULTIDRUG RESISTANCE-ASSOCIATED PROTEIN 12 (MRP12);ATP-BINDING CASSETTE C11 (ABCC11)	member of MRP subfamily	2.69508	0
AT4G15760	MONOOXYGENASE 1 (MO1)	Encodes a protein with similarity to monooxygenases that are known to degrade salicylic acid (SA).	5.09984	0
AT4G30270	MERISTEM-5 (MERI5B);MERISTEM 5 (MERI-5);XYLOGLUCAN ENDOTRANSGLUCOSYLASE/HYDROLASE 24 (XTH24);SENESCENCE 4 (SEN4)	encodes a protein similar to endo xyloglucan transferase in sequence. It is also very similar to BRU1 in soybean, which is involved in brassinosteroid response.	2.48115	0
AT5G52900	MEMBRANE-ASSOCIATED KINASE REGULATOR 6 (MAKR6)	Encodes a member of the MAKR (MEMBRANE-ASSOCIATED KINASE REGULATOR) gene family. MAKRs have putative kinase interacting motifs and membrane localization signals. Known members include: AT5G26230 (MAKR1), AT1G64080 (MAKR2), AT2G37380 (MAKR3), AT2G39370 (MAKR4), AT5G52870 (MAKR5) and AT5G52900 (MAKR6).	2.51456	0
AT1G73500	MAP KINASE KINASE 9 (MKK9); (ATMKK9)	member of MAP Kinase Kinase family. Autophosphorylates and also phosphorylates MPK3 and MPK6. Independently involved in ethylene and calmalexin biosynthesis. Induces transcription of ACS2, ACS6, ERF1, ERF2, ERF5, ERF6, CYP79B2, CYP79B3, CYP71A13 and PAD3.	2.56608	0
AT4G34120	LOSS OF THE TIMING OF ET AND JA BIOSYNTHESIS 1 (LEJ1);CYSTATHIONE [BETA]-SYNTHASE DOMAIN-CONTAINING PROTEIN 1 (CDCP1);CBS DOMAIN CONTAINING PROTEIN 2 (CBSX2)	Encodes a single cystathionine beta-Synthase domain-containing protein. Modulates development by regulating the thioredoxin system. The mRNA is cell-to-cell mobile.	2.41379	0
AT3G45140	LIPOXYGENASE 2 (LOX2);ARABIODOPSIS THALIANA LIPOXYGENASE 2 (ATLOX2)	Chloroplast lipoxygenase required for wound-induced jasmonic acid accumulation in Arabidopsis.Mutants are resistant to Staphylococcus aureus and accumulate salicylic acid upon infection. The mRNA is cell-to-cell mobile.	3.09831	0
AT1G78600	LIGHT-REGULATED ZINC FINGER PROTEIN 1 (LZF1);B-BOX DOMAIN PROTEIN 22 (BBX22)	light-regulated zinc finger protein 1 (LZF1); CONTAINS InterPro DOMAIN/s: Zinc finger, B-box (InterPro:IPR000315); BEST Arabidopsis thaliana protein match is: B-box zinc finger family protein (TAIR:AT1G06040.1).	3.14449	0
AT4G32040	KNOTTED1-LIKE HOMEOBOX GENE 5 (KNAT5)	A member of Class II KN1-like homeodomain transcription factors factors (together with KNAT3 and KNAT4), with greatest homology to the maize knox1 homeobox protein. Regulates photomorphogenic responses and represses late steps in gibberellin biosynthesis. KNAT5 promoter activity showed cell-type specific pattern along longitudinal root axis, primarily in the epidermis of the distal end of primary…	1.99785	1.5393e-11
AT3G59940	KISS ME DEADLY 4 (KMD4);KELCH REPEAT F-BOX 50 (KFB50); (ATKFB50)	Encodes a member of a family of F-box proteins, called the KISS ME DEADLY (KMD) family, that targets type-B ARR proteins for degradation and is involved in the negative regulation of the cytokinin response. Also named as KFB50, a member of a group of Kelch repeat F-box proteins that negatively regulate phenylpropanoid biosynthesis by targeting the phenypropanoid biosynthesis enzyme phenylalanine …	2.25541	0
AT1G15670	KISS ME DEADLY 2 (KMD2);KELCH REPEAT F-BOX 1 (KFB01)	Encodes a member of a family of F-box proteins, called the KISS ME DEADLY (KMD) family, that targets type-B ARR proteins for degradation and is involved in the negative regulation of the cytokinin response. Also named as KFB1, a member of a group of Kelch repeat F-box proteins that negatively regulate phenylpropanoid biosynthesis by targeting the phenypropanoid biosynthesis enzyme phenylalanine a…	3.51634	0
AT1G80440	KISS ME DEADLY 1 (KMD1);KELCH REPEAT F-BOX 20 (KFB20)	Encodes a member of a family of F-box proteins, called the KISS ME DEADLY (KMD) family, that targets type-B ARR proteins for degradation and is involved in the negative regulation of the cytokinin response. Also named as KFB20, a member of a group of Kelch repeat F-box proteins that negatively regulate phenylpropanoid biosynthesis by targeting the phenypropanoid biosynthesis enzyme phenylalanine …	3.19684	0
AT3G01290	HYPERSENSITIVE INDUCED REACTION 2 (HIR2); (AtHIR2)	SPFH/Band 7/PHB domain-containing membrane-associated protein family; INVOLVED IN: N-terminal protein myristoylation; LOCATED IN: mitochondrion, plasma membrane, vacuole, membrane; EXPRESSED IN: 21 plant structures; EXPRESSED DURING: 9 growth stages; CONTAINS InterPro DOMAIN/s: Band 7 protein (InterPro:IPR001107); BEST Arabidopsis thaliana protein match is: SPFH/Band 7/PHB domain-containing membr…	2.44141	0
AT1G65040	HOMOLOG OF YEAST HRD1 (AtHrd1B);HOMOLOG OF YEAST HRD1 (Hrd1B)	Encodes one of the Arabidopsis homologs of the yeast/human Hrd1 protein: AT3G16090 (Hrd1A), AT1G65040 (Hrd1B). Involved in ERAD (Endoplasmic reticulum-associated degradation).	2.18526	0
AT3G50480	HOMOLOG OF RPW8 4 (HR4)	Homolog of RPW8	3.51934	0
AT1G23200	HIGHLY METHYL ESTERIFIED SEEDS (HMS);PECTIN METHYLESTERASE6 (PME6)	Encodes a pectin methyl esterase involved in embryo development.	4.7235	0
AT5G14570	HIGH AFFINITY NITRATE TRANSPORTER 2.7 (NRT2.7);HIGH AFFINITY NITRATE TRANSPORTER 2.7 (ATNRT2.7)	Encodes ATNRT2.7, a nitrate transporter that controls nitrate content in seeds. Expression is detected in reproductive organs and peaks in seeds. Localized to the vacuolar membrane.	2.65779	0
AT4G35060	HEAVY METAL ASSOCIATED ISOPRENYLATED PLANT PROTEIN 25 (HIPP25)	Heavy metal transport/detoxification superfamily protein ; FUNCTIONS IN: metal ion binding; INVOLVED IN: metal ion transport; LOCATED IN: cellular_component unknown; EXPRESSED IN: 14 plant structures; EXPRESSED DURING: LP.06 six leaves visible, LP.04 four leaves visible, 4 anthesis, C globular stage, petal differentiation and expansion stage; CONTAINS InterPro DOMAIN/s: Heavy metal transport/deto…	2.14396	0
AT5G56010	HEAT SHOCK PROTEIN 81-3 (HSP81-3);HEAT SHOCK PROTEIN 81.3 (Hsp81.3);HEAT SHOCK PROTEIN 90-3 (AtHsp90-3);HEAT SHOCK PROTEIN 90.3 (AtHsp90.3)	A member of heat shock protein 90 (HSP90) gene family. Expressed in all tissues and abundant in root apical meristem, pollen and tapetum. Expression is NOT heat-induced but induced by IAA and NaCl. Overexpression reduced tolerance to heat and conferred higher tolerance to calcium. The mRNA is cell-to-cell mobile.	2.28134	0
AT2G37970	HAEM-BINDING PROTEIN 2 (HBP2); (ATHBP2); (SOUL-1)	SOUL-1; FUNCTIONS IN: binding; INVOLVED IN: N-terminal protein myristoylation, red or far-red light signaling pathway; LOCATED IN: plasma membrane, vacuole; EXPRESSED IN: 25 plant structures; EXPRESSED DURING: 15 growth stages; CONTAINS InterPro DOMAIN/s: SOUL haem-binding protein (InterPro:IPR006917); BEST Arabidopsis thaliana protein match is: SOUL heme-binding family protein (TAIR:AT3G10130.1)	2.26317	0
AT2G05380	GLYCINE-RICH PROTEIN 3 SHORT ISOFORM (GRP3S)	glycine-rich protein 3 short isoform (GRP3S) mRNA, complete The mRNA is cell-to-cell mobile.	7.11915	0
AT2G05520	GLYCINE-RICH PROTEIN 3 (GRP-3);GLYCINE-RICH PROTEIN 3 (ATGRP-3);GLYCINE-RICH PROTEIN 3 (GRP3);ARABIDOPSIS GLYCINE RICH PROTEIN 3 (ATGRP3)	Encodes a glycine-rich protein that is expressed mainly in stems and leaves. AtGRP3 functions in root size determination during development and in Al stress. mRNA levels are upregulated in response to ABA, salicylic acid and ethylene but downregulated in response to desiccation. The mRNA is cell-to-cell mobile.	2.14773	0
AT2G29420	GLUTATHIONE S-TRANSFERASE TAU 7 (ATGSTU7);GLUTATHIONE S-TRANSFERASE 25 (GST25);GLUTATHIONE S-TRANSFERASE TAU 7 (GSTU7)	Encodes glutathione transferase belonging to the tau class of GSTs. Naming convention according to Wagner et al. (2002). Induced by Salicylic acid. Independent of NPR1 for their induction by salicylic acid.	7.96242	0
AT2G29440	GLUTATHIONE S-TRANSFERASE TAU 6 (ATGSTU6);GLUTATHIONE S-TRANSFERASE 24 (GST24);GLUTATHIONE S-TRANSFERASE TAU 6 (GSTU6)	Encodes glutathione transferase belonging to the tau class of GSTs. Naming convention according to Wagner et al. (2002).	3.89109	0
AT2G29460	GLUTATHIONE S-TRANSFERASE TAU 4 (ATGSTU4);GLUTATHIONE S-TRANSFERASE 22 (GST22);GLUTATHIONE S-TRANSFERASE TAU 4 (GSTU4)	Encodes glutathione transferase belonging to the tau class of GSTs. Naming convention according to Wagner et al. (2002).	3.13593	0
AT2G29490	GLUTATHIONE S-TRANSFERASE TAU 1 (ATGSTU1);GLUTATHIONE S-TRANSFERASE 19 (GST19);GLUTATHIONE S-TRANSFERASE TAU 1 (GSTU1)	Encodes glutathione transferase belonging to the tau class of GSTs. Naming convention according to Wagner et al. (2002).	5.39408	0
AT2G29450	GLUTATHIONE S-TRANSFERASE TAU 5 (ATGSTU5);ARABIDOPSIS THALIANA GLUTATHIONE S-TRANSFERASE TAU 1 (ATGSTU1); (AT103-1A);GLUTATHIONE S-TRANSFERASE TAU 5 (GSTU5)	Encodes a member of the TAU glutathione S-transferase gene family. Gene expression is induced by exposure to auxin, pathogen and herbicides. Naming convention according to Wagner et al. (2002)	3.78302	0
AT4G11600	GLUTATHIONE PEROXIDASE 6 (ATGPX6); (PHGPX); (LSC803);GLUTATHIONE PEROXIDASE 6 (GPX6)	Encodes glutathione peroxidase.	2.64974	0
AT1G19300	GALACTURONOSYLTRANSFERASE-LIKE 1 (GATL1);PARVUS (PARVUS);GAOLAOZHUANGREN 1 (GLZ1); (ATGATL1)	The PARVUS/GLZ1 gene encodes a putative family 8 glycosyl transferase that contributes to xylan biosynthesis. Its gene expression shows good co-variance with the IRX3 gene involved in secondary cell wall synthesis. PARVUS/GLZ1 is predicted to have galacturonosyltransferase activity and may be involved in the formation of the complex oligosaccharide sequence present at the reducing end of xylan. P…	2.40384	0
AT5G25250	FLOTILLIN 1 (FLOT1)	Encodes a protein that is involved in a membrane microdomain-dependent, but clathrin-independent, endocytic pathway required for optimal seedling development. The mRNA is cell-to-cell mobile.	2.19495	0
AT5G54500	FLAVODOXIN-LIKE QUINONE REDUCTASE 1 (FQR1)	Encodes a flavin mononucleotide-binding flavodoxin-like quinone reductase that is a primary auxin-response gene.	3.94446	0
AT5G09440	EXORDIUM LIKE 4 (EXL4)	EXORDIUM like 4 (EXL4); FUNCTIONS IN: molecular_function unknown; INVOLVED IN: biological_process unknown; LOCATED IN: membrane; EXPRESSED IN: 23 plant structures; EXPRESSED DURING: 13 growth stages; CONTAINS InterPro DOMAIN/s: Phosphate-induced protein 1 (InterPro:IPR006766); BEST Arabidopsis thaliana protein match is: EXORDIUM like 2 (TAIR:AT5G64260.1)	2.97643	0
AT1G05010	ETHYLENE-FORMING ENZYME (EFE); (EAT1);ETHYLENE FORMING ENZYME (ACO4)	Encodes 1-aminocyclopropane-1-carboxylate oxidase	2.20933	0
AT5G47220	ETHYLENE RESPONSIVE ELEMENT BINDING FACTOR 2 (ATERF2);ETHYLENE RESPONSE FACTOR- 2 (ATERF-2);ETHYLENE RESPONSIVE ELEMENT BINDING FACTOR 2 (ERF2)	Encodes a member of the ERF (ethylene response factor) subfamily B-3 of ERF/AP2 transcription factor family (ATERF-2). The protein contains one AP2 domain. Functions as activator of GCC box?dependent transcription. Positive regulator of JA-responsive defense genes and resistance to F. oxysporum and enhances JA inhibition of root elongation.	3.88164	0
AT4G17500	ETHYLENE RESPONSIVE ELEMENT BINDING FACTOR 1 (ATERF-1);ETHYLENE RESPONSIVE ELEMENT BINDING FACTOR 1 (ERF-1); (ERF1A); (ATERF#100)	Encodes a member of the ERF (ethylene response factor) subfamily B-3 of ERF/AP2 transcription factor family (ATERF-1). The protein contains one AP2 domain. There are 18 members in this subfamily including ATERF-1, ATERF-2, AND ATERF-5. The mRNA is cell-to-cell mobile.	2.02349	7.69651e-12
AT2G37940	ENHANCING RPW8-MEDIATED HR-LIKE CELL DEATH 1 (ERH1);ARABIDOPSIS INOSITOL PHOSPHORYLCERAMIDE SYNTHASE 2 (AtIPCS2)	Arabidopsis Inositol phosphorylceramide synthase 2 (AtIPCS2); BEST Arabidopsis thaliana protein match is: Arabidopsis Inositol phosphorylceramide synthase 1 (TAIR:AT3G54020.1)	2.01967	7.69651e-12
AT4G33050	EMBRYO SAC DEVELOPMENT ARREST 39 (EDA39);IQ-MOTIF PROTEIN 1 (IQM1); (ATIQM1)	Encodes a calmodulin-binding protein involved in stomatal movement.	2.16997	0
AT5G51070	EARLY RESPONSIVE TO DEHYDRATION 1 (ERD1); (CLPD);SENESCENCE ASSOCIATED GENE 15 (SAG15)	ATP-dependent Clp protease regulatory subunit The mRNA is cell-to-cell mobile.	2.05955	0
AT3G03990	DWARF 14 (D14)	Encodes an alpha/beta hydrolase essential for strigolactone signaling. Degradation of the protein is promoted by strigolactone. The mRNA is cell-to-cell mobile.	2.79139	0
AT3G44110	DNAJ HOMOLOGUE 3 (ATJ3); (ATJ); (J3)	homologous to the co-chaperon DNAJ protein from E coli	2.13353	0
AT5G22060	DNAJ HOMOLOGUE 2 (J2);ARABIDOPSIS THALIANA DNAJ HOMOLOGUE 2 (ATJ2)	Co-chaperonin similar to E. coli DnaJ	2.01642	7.69651e-12
AT3G13310	DNA J PROTEIN C66 (DJC66)	Chaperone DnaJ-domain superfamily protein; FUNCTIONS IN: unfolded protein binding, heat shock protein binding; INVOLVED IN: protein folding; EXPRESSED IN: 23 plant structures; EXPRESSED DURING: 13 growth stages; CONTAINS InterPro DOMAIN/s: Molecular chaperone, heat shock protein, Hsp40, DnaJ (InterPro:IPR015609), Heat shock protein DnaJ, N-terminal (InterPro:IPR001623), Heat shock protein DnaJ (I…	2.82239	0
AT3G14990	DJ-1 HOMOLOG A (DJ1A);DJ-1 HOMOLOG A (AtDJ1A); (DJ-1A)	Encodes a homolog of animal DJ-1 superfamily protein. In the A. thaliana genome, three genes encoding close homologs of human DJ-1 were identified AT3G14990 (DJ1A), AT1G53280 (DJ1B) and AT4G34020 (DJ1C). Among the three homologs, DJ1C is essential for chloroplast development and viability. It exhibits glyoxalase activity towards glyoxal and methylglyoxal. The mRNA is cell-to-cell mobile.	6.17416	0
AT1G14130	DIOXYGENASE FOR AUXIN OXIDATION 1 (DAO1); (ATDAO)	DAO1 is an IAA oxidase expressed in many different plant parts. it is a member of a family of dioxygenase and 2OG Fe(II) oxygenase domain and DAO domain containing proteins. It appears to be the major IAA oxidase in planta and major contributor to IAA degradation.	2.74781	0
AT4G13395	DEVIL 10 (DVL10);ROTUNDIFOLIA LIKE 12 (RTFL12)	ROTUNDIFOLIA like 12 (RTFL12); CONTAINS InterPro DOMAIN/s: DVL (InterPro:IPR012552); BEST Arabidopsis thaliana protein match is: ROTUNDIFOLIA like 10 (TAIR:AT3G14362.1)	3.29627	0
AT4G25640	DETOXIFYING EFFLUX CARRIER 35 (DTX35)	Encodes a multidrug and toxin efflux family transporter. Involved in flavonoid metabolism, affecting Root growth, seed development and germination, and pollen development, release and viability.	2.31255	0
AT3G23550	DETOXIFICATION 18 (DTX18)	MATE efflux family protein; FUNCTIONS IN: antiporter activity, drug transmembrane transporter activity, transporter activity; INVOLVED IN: drug transmembrane transport, transmembrane transport; LOCATED IN: membrane; EXPRESSED IN: 10 plant structures; EXPRESSED DURING: 6 growth stages; CONTAINS InterPro DOMAIN/s: Multi antimicrobial extrusion protein MatE (InterPro:IPR002528); BEST Arabidopsis tha…	3.45191	0
AT1G75270	DEHYDROASCORBATE REDUCTASE 2 (DHAR2)	dehydroascorbate reductase 2 (DHAR2); FUNCTIONS IN: glutathione binding, glutathione dehydrogenase (ascorbate) activity; INVOLVED IN: protein amino acid glutathionylation; LOCATED IN: plasma membrane; EXPRESSED IN: 25 plant structures; EXPRESSED DURING: 16 growth stages; CONTAINS InterPro DOMAIN/s: Thioredoxin fold (InterPro:IPR012335), Glutathione S-transferase, C-terminal-like (InterPro:IPR0109…	4.69032	0
AT5G03210	DBP-INTERACTING PROTEIN 2 (DIP2); (ATDIP2)	Encodes a small polypeptide contributing to resistance to potyvirus.	6.27107	0
AT3G49620	DARK INDUCIBLE 11 (DIN11)	encodes a protein similar to 2-oxoacid-dependent dioxygenase. Expression is induced after 24 hours of dark treatment, in senescing leaves and treatment with exogenous photosynthesis inhibitor. Induction of gene expression was suppressed in excised leaves supplied with sugar. The authors suggest that the gene's expression pattern is responding to the level of sugar in the cell.	2.07792	0
AT1G64950	CYTOCHROME P450, FAMILY 89, SUBFAMILY A, POLYPEPTIDE 5 (CYP89A5)	member of CYP89A The mRNA is cell-to-cell mobile.	2.09117	0
AT1G64930	CYTOCHROME P450, FAMILY 87, SUBFAMILY A, POLYPEPTIDE 7 (CYP89A7)	member of CYP89A	2.58886	0
AT4G37400	CYTOCHROME P450, FAMILY 81, SUBFAMILY F, POLYPEPTIDE 3 (CYP81F3)	member of CYP81F	2.30015	0
AT4G37370	CYTOCHROME P450, FAMILY 81, SUBFAMILY D, POLYPEPTIDE 8 (CYP81D8)	member of CYP81D	2.5292	0
AT3G28740	CYTOCHROME P450, FAMILY 81, SUBFAMILY D, POLYPEPTIDE 11 (CYP81D11)	Encodes a member of the cytochrome p450 family. Expression is upregulated in response to cis-jasmonate treatment. Overexpression induces synthesis of volatile compounds that affect chemical ecology and insect interactions.	11.4256	0
AT3G14620	CYTOCHROME P450, FAMILY 72, SUBFAMILY A, POLYPEPTIDE 8 (CYP72A8)	putative cytochrome P450 The mRNA is cell-to-cell mobile.	2.222	0
AT3G14610	CYTOCHROME P450, FAMILY 72, SUBFAMILY A, POLYPEPTIDE 7 (CYP72A7)	putative cytochrome P450	2.9077	0
AT3G14690	CYTOCHROME P450, FAMILY 72, SUBFAMILY A, POLYPEPTIDE 15 (CYP72A15)	putative cytochrome P450 The mRNA is cell-to-cell mobile.	2.33933	0
AT1G69500	CYTOCHROME P450, FAMILY 704, SUBFAMILY B, POLYPEPTIDE 1 (CYP704B1)	Encodes a cytochrome P450, designated CYP704B1. Expressed in the developing anthers. Essential for pollen exine development. Mutations in CYP704B1 result in impaired pollen walls that lack a normal exine layer and exhibit a characteristic striped surface, termed zebra phenotype. Heterologous expression of CYP704B1 in yeast cells demonstrated that it catalyzes omega-hydroxylation of long-chain fat…	3.41132	0
AT1G69750	CYTOCHROME C OXIDASE 19-2 (COX19-2);A. THALIANA CYTOCHROME C OXIDASE 19-2 (ATCOX19-2)	cytochrome c oxidase 19-2 (COX19-2); CONTAINS InterPro DOMAIN/s: CHCH (InterPro:IPR010625); BEST Arabidopsis thaliana protein match is: cytochrome c oxidase 19-1 (TAIR:AT1G66590.1)	2.28789	0
AT1G70530	CYSTEINE-RICH RLK (RECEPTOR-LIKE PROTEIN KINASE) 3 (CRK3)	Encodes a cysteine-rich receptor-like protein kinase.	4.37789	0
AT3G50260	COOPERATIVELY REGULATED BY ETHYLENE AND JASMONATE 1 (CEJ1); (ATERF#011);DREB AND EAR MOTIF PROTEIN 1 (DEAR1)	Encodes a member of the DREB subfamily A-5 of ERF/AP2 transcription factor family. The protein contains one AP2 domain. Involved in defense and freezing stress responses. There are 16 members in this subfamily including RAP2.1, RAP2.9 and RAP2.10. The mRNA is cell-to-cell mobile.	2.7567	0
AT4G34588	CONSERVED PEPTIDE UPSTREAM OPEN READING FRAME 2 (CPuORF2)	Upstream open reading frames (uORFs) are small open reading frames found in the 5' UTR of a mature mRNA, and can potentially mediate translational regulation of the largest, or major, ORF (mORF). CPuORF2 represents a conserved upstream opening reading frame relative to major ORF AT4G34590.1	3.66635	0
AT1G72680	CINNAMYL ALCOHOL DEHYDROGENASE 1 (ATCAD1);CINNAMYL-ALCOHOL DEHYDROGENASE (CAD1)	cinnamyl-alcohol dehydrogenase (CAD1); FUNCTIONS IN: oxidoreductase activity, oxidoreductase activity, acting on the CH-OH group of donors, NAD or NADP as acceptor, zinc ion binding, cofactor binding; INVOLVED IN: lignin biosynthetic process; EXPRESSED IN: 25 plant structures; EXPRESSED DURING: 13 growth stages; CONTAINS InterPro DOMAIN/s: GroES-like (InterPro:IPR011032), D-isomer specific 2-hydr…	7.99873	0
AT1G21250	CELL WALL-ASSOCIATED KINASE 1 (WAK1); (PRO25); (ATWAK1)	Encodes a cell wall-associated kinase that interacts with AtGRP3 and may function as a signaling receptor of extracellular matrix component such as oligogalacturonides. The mRNA is cell-to-cell mobile.	2.0902	0
AT5G61790	CALNEXIN 1 (CNX1); (ATCNX1)	calnexin 1 (CNX1); FUNCTIONS IN: unfolded protein binding, calcium ion binding; INVOLVED IN: protein folding; LOCATED IN: in 8 components; EXPRESSED IN: 26 plant structures; EXPRESSED DURING: 15 growth stages; CONTAINS InterPro DOMAIN/s: Calreticulin/calnexin, P (InterPro:IPR009033), Calreticulin/calnexin (InterPro:IPR001580), Calreticulin/calnexin, conserved site (InterPro:IPR018124), Concanaval…	2.49906	0
AT5G17860	CALCIUM EXCHANGER 7 (CAX7); (CCX1)	calcium exchanger 7 (CAX7); FUNCTIONS IN: cation:cation antiporter activity, calcium:sodium antiporter activity; INVOLVED IN: cation transport, transmembrane transport; LOCATED IN: endomembrane system, integral to membrane; EXPRESSED IN: 19 plant structures; EXPRESSED DURING: 10 growth stages; CONTAINS InterPro DOMAIN/s: Sodium/calcium exchanger membrane region (InterPro:IPR004837); BEST Arabidop…	2.48297	0
AT5G49480	CA2+-BINDING PROTEIN 1 (ATCP1);CA2+-BINDING PROTEIN 1 (CP1)	AtCP1 encodes a novel Ca2+-binding protein, which shares sequence similarities with calmodulins. The expression of AtCP1 is induced by NaCl. The mRNA is cell-to-cell mobile.	5.27549	0
AT3G21560	BRIGHT TRICHOMES 1 (BRT1);UDP-GLUCOSYL TRANSFERASE 84A2 (UGT84A2); (BRT1)	Encodes a protein with sinapic acid:UDP-glucose glucosyltransferase activity. Mutants defective in this gene are hyper-fluorescent (which accumulate in their trichomes a compound that is likely to be 3',5'-dimethoxynaringenin chalcone or sinapoyltriacetic acid lactone, potential products of the concerted action of 4-coumarate CoA ligase and chalcone synthase on sinapic acid). Also shown to be req…	4.05241	0
AT5G20230	BLUE-COPPER-BINDING PROTEIN (BCB);SENESCENCE ASSOCIATED GENE 14 (SAG14);BLUE COPPER BINDING PROTEIN (BCB);BLUE-COPPER-BINDING PROTEIN (ATBCB)	Encodes a Al-stress-induced gene. Along with TCF, it promotes lignin biosynthesis in response to cold stress. The mRNA is cell-to-cell mobile.	2.48921	0
AT1G02850	BETA GLUCOSIDASE 11 (BGLU11)	beta glucosidase 11 (BGLU11); FUNCTIONS IN: cation binding, hydrolase activity, hydrolyzing O-glycosyl compounds, catalytic activity; INVOLVED IN: carbohydrate metabolic process; LOCATED IN: endomembrane system; EXPRESSED IN: 24 plant structures; EXPRESSED DURING: 13 growth stages; CONTAINS InterPro DOMAIN/s: Glycoside hydrolase, family 1 (InterPro:IPR001360), Glycoside hydrolase, family 1, activ…	9.02313	0
AT3G06420	AUTOPHAGY 8H (ATG8H)	autophagy 8h (ATG8H); CONTAINS InterPro DOMAIN/s: Light chain 3 (LC3) (InterPro:IPR004241); BEST Arabidopsis thaliana protein match is: Ubiquitin-like superfamily protein (TAIR:AT3G15580.1)	2.00332	1.5393e-11
AT4G34710	ARGININE DECARBOXYLASE 2 (ADC2); (SPE2); (ATADC2)	Encodes a arginine decarboxylase (ADC), a rate-limiting enzyme that catalyzes the first step of polyamine (PA) biosynthesis via ADC pathway in Arabidopsis thaliana. Arabidopsis genome has two ADC paralogs, ADC1 and ADC2. ADC2 is stress-inducible (osmotic stress). Double mutant analysis showed that ADC genes are essential for the production of PA, and are required for normal seed development. Over…	2.75009	0
AT1G60680	ARF-GAP DOMAIN 2 (AGD2)	NAD(P)-linked oxidoreductase superfamily protein; FUNCTIONS IN: oxidoreductase activity, aldo-keto reductase activity; INVOLVED IN: oxidation reduction; EXPRESSED IN: hypocotyl, root; CONTAINS InterPro DOMAIN/s: Aldo/keto reductase (InterPro:IPR001395), Aldo/keto reductase subgroup (InterPro:IPR020471); BEST Arabidopsis thaliana protein match is: NAD(P)-linked oxidoreductase superfamily protein (…	2.10826	0
AT3G46620	ARABIDOPSIS THALIANA RING AND DOMAIN OF UNKNOWN FUNCTION 1117 1 (ATRDUF1);RING AND DOMAIN OF UNKNOWN FUNCTION 1117 1 (RDUF1)	Encodes an ABA- and drought-induced RING-DUF1117 gene whose mutation results in hyposensitive phenotypes toward ABA in terms of germination rate and stomatal closure and markedly reduced tolerance to drought stress relative to wild-type plants.	2.69816	0
AT3G26690	ARABIDOPSIS THALIANA NUDIX HYDROLASE HOMOLOG 13 (ATNUDT13);NUDIX HYDROLASE HOMOLOG 13 (ATNUDX13);NUDIX HYDROLASE HOMOLOG 13 (NUDX13)	Encodes AtNUDT13, a mitochondrial Nudix hydrolase specific for long-chain diadenosine polyphosphates.	2.21302	0
AT5G62020	ARABIDOPSIS THALIANA HEAT SHOCK TRANSCRIPTION FACTOR B2A (AT-HSFB2A);HEAT SHOCK TRANSCRIPTION FACTOR B2A (HSFB2A)	member of Heat Stress Transcription Factor (Hsf) family The mRNA is cell-to-cell mobile.	3.86988	0
AT2G47730	ARABIDOPSIS THALIANA GLUTATHIONE S-TRANSFERASE PHI 8 (ATGSTF8);GLUTATHIONE S-TRANSFERASE (CLASS PHI) 5 (ATGSTF5); (GST6);GLUTATHIONE S-TRANSFERASE PHI 8 (GSTF8)	Encodes glutathione transferase belonging to the phi class of GSTs. Naming convention according to Wagner et al. (2002).	4.87946	0
AT5G01600	ARABIDOPSIS THALIANA FERRETIN 1 (ATFER1);FERRETIN 1 (FER1)	Encodes a ferretin protein that is targeted to the chloroplast. Member of a Ferritin gene family. Gene expression is induced in response to iron overload and by nitric oxide. Expression of the gene is downregulated in the presence of paraquat, an inducer of photoxidative stress.	2.57224	0
AT3G48690	ARABIDOPSIS THALIANA CARBOXYESTERASE 12 (AtCXE12); (CXE12)	Encodes a protein with carboxylesterase whose activity was tested using both pNA and 2,4-D-methyl.	2.45615	0
AT5G54610	ANKYRIN (ANK);BIAN DA 2 (BECOMING BIG IN CHINESE) (BDA1)	Induced in response to Salicylic acid. Belongs to the ankyrin repeat protein family.	2.65273	0
AT1G64780	AMMONIUM TRANSPORTER 1;2 (AMT1;2);AMMONIUM TRANSPORTER 1;2 (ATAMT1;2)	encodes an ammonium transporter protein believed to act as a high affinity transporter. It is expressed in the root, primarily in endodermal and cortical cells, and contributes to ammonium uptake in the root.	2.10284	0
AT3G25610	AMINOPHOSPHOLIPID ATPASE10 (ALA10)	Encodes aminophospholipid ATPase10 (ALA10), a P4-type ATPase flippase that internalizes exogenous phospholipids across the plasma membrane.	2.21942	0
AT5G04930	AMINOPHOSPHOLIPID ATPASE 1 (ALA1)	Encodes a putative aminophospholipid translocase (p-type ATPase) involved in chilling response. It is targeted to the plasma membrane following association in the endoplasmic reticulum with an ALIS protein beta-subunit. The mRNA is cell-to-cell mobile.	2.44111	0
AT3G25770	ALLENE OXIDE CYCLASE 2 (AOC2)	Encodes allene oxide cyclase. One of four genes in Arabidopsis that encode this enzyme, which catalyzes an essential step in jasmonic acid biosynthesis. Gene expression is induced during senescence, a process that involves jasmonic acid signalling pathway. Note: Nomenclature for Arabidopsis allene oxide cyclase 2 (AOC2, AT3G25770) gene is based on Stenzel et al. 2003 Plant Molecular Biology 51:89…	2.23147	0
AT3G25760	ALLENE OXIDE CYCLASE 1 (AOC1);EARLY-RESPONSIVE TO DEHYDRATION 12 (ERD12)	encodes allene oxide cyclase. One of four genes in Arabidopsis that encode this enzyme, which catalyzes an essential step in jasmonic acid biosynthesis. Gene expression is induced during senescence, a process that involves jasmonic acid signalling pathway. The mRNA is cell-to-cell mobile.	2.44679	0
AT2G37770	ALDO-KETO REDUCTASE FAMILY 4 MEMBER C9 (AKR4C9);CHLOROPLASTIC ALDO-KETO REDUCTASE (ChlAKR)	Encodes an NADPH-dependent aldo-keto reductase that can act on a wide variety of substrates in vitro including saturated and unsaturated aldehydes, steroids, and sugars. GFP-tagged AKR4C9 localizes to the chloroplast where it may play a role in detoxifying reactive carbonyl compounds that threaten to impair the photosynthetic process. Transcript levels for this gene are up-regulated in response t…	3.42019	0
AT2G37760	ALDO-KETO REDUCTASE FAMILY 4 MEMBER C8 (AKR4C8)	Encodes an NADPH-dependent aldo-keto reductase that can act on a wide variety of substrates in vitro including aliphatic and aromatic aldehydes and steroids. Transcript levels for this gene are up-regulated in response to cold, salt, and drought stress.	3.43888	0
AT1G54100	ALDEHYDE DEHYDROGENASE 7B4 (ALDH7B4)	Aldehyde dehydrogenase	4.77723	0
AT5G13490	ADP/ATP CARRIER 2 (AAC2)	Encodes mitochondrial ADP/ATP carrier	2.84781	0
AT4G16760	ACYL-COA OXIDASE 1 (ACX1); (ATACX1)	Encodes a medium to long-chain acyl-CoA oxidase. Catalyzes the first step of fatty acid beta-oxidation. Involved in jasmonate biosynthesis. Gene expression is induced by wounding, drought stress, abscisic acid, and jasmonate.	3.67611	0
AT3G48990	ACYL-ACTIVATING ENZYME 3 (AAE3)	Encodes an oxalyl-CoA synthetase and is required for oxalate degradation, for normal seed development, and for defense against an oxalate-producing fungal pathogen.	2.31878	0
AT1G18450	ACTIN-RELATED PROTEIN 4 (ARP4);ACTIN-RELATED PROTEIN 4 (ATARP4)	Encodes a gene similar to actin-related proteins in other organisms. Member of nuclear ARP family of genes. Component of chromatin remodeling complexes, involved in chromatin-mediated gene regulation. Phenotype of the arp4-1 mutant allele revealed partial sterility due to defects in anther development. Targeting the distinct, 3' UTR of AtARP4 transcripts with RNA interference caused a drastic red…	3.64021	0
AT3G29575	ABI FIVE BINDING PROTEIN 3 (AFP3)	ABI five binding protein 3 (AFP3); CONTAINS InterPro DOMAIN/s: Protein of unknown function DUF1675 (InterPro:IPR012463); BEST Arabidopsis thaliana protein match is: ABI five binding protein (TAIR:AT1G69260.1)	2.74143	0
AT3G23560	ABERRANT LATERAL ROOT FORMATION 5 (ALF5)	Member of the multidrug and toxic compound extrusion (MATE) family, protects roots from inhibitory compounds.	3.33737	0
AT1G78380	A. THALIANA GLUTATHIONE S-TRANSFERASE TAU 19 (ATGSTU19);GLUTATHIONE TRANSFERASE 8 (GST8);GLUTATHIONE S-TRANSFERASE TAU 19 (GSTU19)	Encodes a glutathione transferase that is a member of Tau GST gene family. Expression is induced by drought stress, oxidative stress, and high doses of auxin and cytokinin. naming convention according to Wagner et al. (2002) The expression of this gene is upregulated by herbicide safeners such as benoxacor and fenclorim.	3.86744	0
AT1G76680	12-OXOPHYTODIENOATE REDUCTASE 1 (OPR1)	Encodes a member of an alpha/beta barrel fold family of FMN-containing oxidoreductases. One of the closely related 12-oxophytodienoic acid reductases. This enzyme is not expected to participate in jasmonic acid biosynthesis because during in vitro assays, it shows very little activity with the naturally occurring OPDA isomer. Shows activity towards 2,4,6-trinitrotoluene. Expressed predominately i…	5.32237	0
AT3G50970	(XERO2);LOW TEMPERATURE-INDUCED 30 (LTI30)	Belongs to the dehydrin protein family, which contains highly conserved stretches of 7-17 residues that are repetitively scattered in their sequences, the K-, S-, Y- and lysine rich segments. LTI29 and LTI30 double overexpressors confer freeze tolerance. Located in membranes. mRNA upregulated by water deprivation and abscisic acid. The mRNA is cell-to-cell mobile.	3.9987	0
AT4G15490	(UGT84A3)	Encodes a protein that might have sinapic acid:UDP-glucose glucosyltransferase activity.	2.05749	0
AT2G03760	(ST);ARABIDOPSIS THALIANA SULFOTRANSFERASE 1 (ATST1); (RAR047);SULFOTRANSFERASE 1 (ST1);SULPHOTRANSFERASE 1 (SOT1); (AtSOT1);SULPHOTRANSFERASE 12 (AtSOT12);SULPHOTRANSFERASE 12 (SOT12);SULFOTRANSFERASE 202A1 (SULT202A1); (ATSULT202A1)	Encodes a brassinosteroid sulfotransferase. In vitro experiements show that this enzyme has a preference for 24-epibrassinosteroids, particularly 24-epicathasterone, but does not act on castasterone and brassinolide. It also shows sulfating activity toward flavonoids. It is differentially expressed during development, being more abundant in young seedlings and actively growing cell cultures. Expr…	2.56725	0
AT1G28480	(roxy19); (GRX480); (GRXC9)	Encodes GRX480, a member of the glutaredoxin family that regulates protein redox state. GRX480 interacts with TGA factors and suppresses JA-responsive PDF1.2 transcription. GRX480 transcription is SA-inducible and requires NPR1. Maybe involved in SA/JA cross-talk.	2.65303	0
AT5G10380	(RING1); (ATRING1)	Encodes a RING finger domain protein with E3 ligase activity that is localized to the lipid rafts of the plasma membrane. Expression is increased in response to fungal pathogen. May be involved in regulation of programmed cell death by facilitating degredation of regulation of PDC activators. The mRNA is cell-to-cell mobile.	2.07259	0
AT3G28210	(PMZ);STRESS-ASSOCIATED PROTEIN 12 (SAP12)	Encodes a putative zinc finger protein (PMZ).	2.23512	0
AT5G55850	(NOI)	NOI protein	2.25124	0
AT5G26340	(MSS1);SUGAR TRANSPORT PROTEIN 13 (STP13);SUGAR TRANSPORT PROTEIN 13 (ATSTP13)	Encodes a protein with high affinity, hexose-specific/H+ symporter activity. The activity of the transporter appears to be negatively regulated by phosphorylation. Importantly, microarray analysis, as well as the study of the expression of this gene in mutants involved in programmed cell death (PCD) demonstrated a tight correlation between this gene's expression and PCD.	2.78741	0
AT5G03630	(MDAR2)	ATMDAR2; FUNCTIONS IN: monodehydroascorbate reductase (NADH) activity; INVOLVED IN: response to cadmium ion, response to zinc ion, response to salt stress; LOCATED IN: cytosol; EXPRESSED IN: 26 plant structures; EXPRESSED DURING: 15 growth stages; CONTAINS InterPro DOMAIN/s: FAD/NAD-linked reductase, dimerisation (InterPro:IPR016156), FAD-dependent pyridine nucleotide-disulphide oxidoreductase (I…	2.16429	0
AT1G73480	(MAGL4)	alpha/beta-Hydrolases superfamily protein; FUNCTIONS IN: hydrolase activity; EXPRESSED IN: 25 plant structures; EXPRESSED DURING: 15 growth stages; BEST Arabidopsis thaliana protein match is: alpha/beta-Hydrolases superfamily protein (TAIR:AT1G18360.1)	2.03905	0
AT1G09970	(LRR XI-23);RECEPTOR-LIKE KINASE 7 (RLK7)	RLK7 belongs to a leucine-rich repeat class of receptor-likekinase (LRR-RLKs). It is involved in the control of germination speed and the tolerance to oxidant stress. The mRNA is cell-to-cell mobile.	4.79564	0
AT5G47370	(HAT2)	homeobox-leucine zipper genes induced by auxin, but not by other phytohormones. Plays opposite roles in the shoot and root tissues in regulating auxin-mediated morphogenesis.	2.51917	0
AT2G43820	(GT);UDP-GLUCOSYLTRANSFERASE 74F2 (UGT74F2);ARABIDOPSIS THALIANA SALICYLIC ACID GLUCOSYLTRANSFERASE 1 (ATSAGT1);UDP-GLUCOSE:SALICYLIC ACID GLUCOSYLTRANSFERASE 1 (SGT1);SALICYLIC ACID GLUCOSYLTRANSFERASE 1 (SAGT1)	Encodes a nicotinate-O-glycosyltransferase. Induced by Salicylic acid, virus, fungus and bacteria. Also involved in the tryptophan synthesis pathway. Independent of NPR1 for their induction by salicylic acid. UGT74F1 transfers UDP:glucose to salicylic acid (forming a glucoside (SAG) and a glucose ester (SGE)), benzoic acid, and anthranilate in vitro. UGT74F2 shows a weak ability to catalyze the f…	3.97944	0
AT2G23170	(GH3.3)	encodes an IAA-amido synthase that conjugates Asp and other amino acids to auxin in vitro.	2.51891	0
AT3G24420	(DLK2)	alpha/beta-Hydrolases superfamily protein; FUNCTIONS IN: hydrolase activity; INVOLVED IN: biological_process unknown; LOCATED IN: endomembrane system; EXPRESSED IN: guard cell; CONTAINS InterPro DOMAIN/s: Alpha/beta hydrolase fold-1 (InterPro:IPR000073); BEST Arabidopsis thaliana protein match is: alpha/beta-Hydrolases superfamily protein (TAIR:AT4G37470.1)	3.93991	0
AT2G40140	(CZF1); (ZFAR1);(SALT-INDUCIBLE ZINC FINGER 2 (SZF2); (ATSZF2)	CZF1; CONTAINS InterPro DOMAIN/s: Zinc finger, CCCH-type (InterPro:IPR000571), Ankyrin repeat-containing domain (InterPro:IPR020683), Ankyrin repeat (InterPro:IPR002110); BEST Arabidopsis thaliana protein match is: salt-inducible zinc finger 1 (TAIR:AT3G55980.1)	2.4906	0
AT1G64900	(CYP89);"CYTOCHROME P450, FAMILY 89, SUBFAMILY A, POLYPEPTIDE 2" (CYP89A2)	Encodes cytochrome P450 (CYP89A2). The mRNA is cell-to-cell mobile.	3.06761	0
AT5G28540	(BIP1)	Encodes the luminal binding protein BiP, an ER-localized member of the HSP70 family. BiP is composed of an N-terminal ATP binding domain and a C-terminal domain that binds to hydrophobic patches on improperly/incompletely folded proteins in an ATP-dependent manner. Involved in polar nuclei fusion during proliferation of endosperm nuclei.	2.24164	0
AT1G80840	(ATWRKY40);WRKY DNA-BINDING PROTEIN 40 (WRKY40)	Pathogen-induced transcription factor. Binds W-box sequences in vitro. Forms protein complexes with itself and with WRKY40 and WRKY60. Coexpression with WRKY18 or WRKY60 made plants more susceptible to both P. syringae and B. cinerea. WRKY18, WRKY40, and WRKY60 have partially redundant roles in response to the hemibiotrophic bacterial pathogen Pseudomonas syringae and the necrotrophic fungal path…	2.21487	0
AT1G72930	(ATTN10);TIR-NUCLEOTIDE BINDING SITE FAMILY 10 (TN10);TOLL/INTERLEUKIN-1 RECEPTOR-LIKE (TIR)	Toll/interleukin-1 receptor-like protein (TIR) mRNA,	2.21212	0
AT3G08760	(ATSIK)	Encodes an osmotic stress-inducible kinase that functions as a negative regulator of osmotic stress signaling in plants.	2.01265	7.69651e-12
AT4G27410	(ATRD26); (ANAC72);RESPONSIVE TO DESICCATION 26 (RD26)	Encodes a NAC transcription factor induced in response to desiccation. It is localized to the nucleus and acts as a transcriptional activator in ABA-mediated dehydration response.	3.32119	0
AT1G02820	(ATLEA3);LATE EMBRYOGENESIS ABUNDANT 3 (LEA3)	Late embryogenesis abundant 3 (LEA3) family protein; FUNCTIONS IN: molecular_function unknown; INVOLVED IN: embryo development, response to stress; EXPRESSED IN: 16 plant structures; EXPRESSED DURING: 8 growth stages; CONTAINS InterPro DOMAIN/s: Late embryogenesis abundant protein, group 3 (InterPro:IPR004926); BEST Arabidopsis thaliana protein match is: senescence-associated gene 21 (TAIR:AT4G02…	2.07135	0
AT3G55970	(ATJRG21);JASMONATE-REGULATED GENE 21 (JRG21)	jasmonate-regulated gene 21 (JRG21); FUNCTIONS IN: oxidoreductase activity, iron ion binding; INVOLVED IN: oxidation reduction; LOCATED IN: cellular_component unknown; EXPRESSED IN: 10 plant structures; EXPRESSED DURING: LP.06 six leaves visible, LP.04 four leaves visible, 4 anthesis, C globular stage, petal differentiation and expansion stage; CONTAINS InterPro DOMAIN/s: Isopenicillin N synthase…	2.73935	0
AT1G51090	(ATHMAD1)	Heavy metal associated domain containing protein involved in plant immunity.Mutants show an increase in root length under NO stress and reduction in root length under H2O2 stress conditions. Mutants show increases in defense responses to pathogens including hypersensitive lesions, increased resistance and induction of SAR genes.	2.3172	0
AT5G13190	(AtGILP);GSH-INDUCED LITAF DOMAIN PROTEIN (GILP)	Encodes a plasma membrane localized LITAF domain protein that interacts with LSD1 and acts as a negative regulation of hypersensitive cell death.	2.2725	0
AT1G61630	(ATENT7);EQUILIBRATIVE NUCLEOSIDE TRANSPORTER 7 (ENT7)	equilibrative nucleoside transporter 7 (ENT7); FUNCTIONS IN: nucleoside transmembrane transporter activity; INVOLVED IN: transport; LOCATED IN: plasma membrane; EXPRESSED IN: petal, leaf whorl, sperm cell, sepal, flower; EXPRESSED DURING: 4 anthesis, petal differentiation and expansion stage; CONTAINS InterPro DOMAIN/s: Delayed-early response protein/equilibrative nucleoside transporter (InterPro…	2.19046	0
AT4G20860	(ATBBE22)	FAD-binding Berberine family protein; FUNCTIONS IN: electron carrier activity, oxidoreductase activity, FAD binding, catalytic activity; INVOLVED IN: response to cyclopentenone; LOCATED IN: endomembrane system; EXPRESSED IN: 10 plant structures; EXPRESSED DURING: LP.06 six leaves visible, LP.04 four leaves visible, 4 anthesis, LP.10 ten leaves visible, LP.08 eight leaves visible; CONTAINS InterPr…	3.87456	0
AT4G20830	(ATBBE19)	FAD-binding Berberine family protein; FUNCTIONS IN: electron carrier activity, oxidoreductase activity, FAD binding, catalytic activity; INVOLVED IN: response to oxidative stress; LOCATED IN: mitochondrion, apoplast, plasma membrane, vacuole, plant-type cell wall; EXPRESSED IN: 26 plant structures; EXPRESSED DURING: 14 growth stages; CONTAINS InterPro DOMAIN/s: FAD-binding, type 2 (InterPro:IPR01…	2.12688	0
AT1G60710	(ATB2)	Encodes ATB2.	2.02697	7.69651e-12
AT1G01720	(ATAF1);ARABIDOPSIS NAC DOMAIN CONTAINING PROTEIN 2 (ANAC002); (ANAC2)	Belongs to a large family of putative transcriptional activators with NAC domain. Transcript level increases in response to wounding and abscisic acid. ATAF1 attentuates ABA signaling and sythesis. Mutants are hyposensitive to ABA. The mRNA is cell-to-cell mobile.	2.08927	0
AT1G03220		Eukaryotic aspartyl protease family protein; FUNCTIONS IN: aspartic-type endopeptidase activity; INVOLVED IN: response to salt stress; LOCATED IN: cell wall, plasma membrane, membrane, plant-type cell wall; EXPRESSED IN: 6 plant structures; CONTAINS InterPro DOMAIN/s: Peptidase aspartic (InterPro:IPR021109), Peptidase aspartic, catalytic (InterPro:IPR009007), Peptidase A1 (InterPro:IPR001461); BE…	3.22834	0
AT1G05670		Pentatricopeptide repeat (PPR-like) superfamily protein; CONTAINS InterPro DOMAIN/s: Pentatricopeptide repeat (InterPro:IPR002885); BEST Arabidopsis thaliana protein match is: Tetratricopeptide repeat (TPR)-like superfamily protein (TAIR:AT5G01110.1)	2.70731	0
AT1G10140		Uncharacterised conserved protein UCP031279; FUNCTIONS IN: molecular_function unknown; INVOLVED IN: biological_process unknown; LOCATED IN: plasma membrane; EXPRESSED IN: 23 plant structures; EXPRESSED DURING: 13 growth stages; CONTAINS InterPro DOMAIN/s: Uncharacterised conserved protein UCP031279 (InterPro:IPR016972); BEST Arabidopsis thaliana protein match is: Uncharacterised conserved protein…	2.53151	0
AT1G17860		Kunitz family trypsin and protease inhibitor protein; FUNCTIONS IN: endopeptidase inhibitor activity; INVOLVED IN: biological_process unknown; LOCATED IN: apoplast, cell wall; EXPRESSED IN: 17 plant structures; EXPRESSED DURING: 13 growth stages; CONTAINS InterPro DOMAIN/s: Proteinase inhibitor I3, Kunitz legume (InterPro:IPR002160), Kunitz inhibitor ST1-like (InterPro:IPR011065); BEST Arabidopsi…	3.49513	0
AT1G18020		FMN-linked oxidoreductases superfamily protein; FUNCTIONS IN: oxidoreductase activity, FMN binding, catalytic activity; INVOLVED IN: metabolic process; CONTAINS InterPro DOMAIN/s: NADH:flavin oxidoreductase/NADH oxidase, N-terminal (InterPro:IPR001155), Aldolase-type TIM barrel (InterPro:IPR013785); BEST Arabidopsis thaliana protein match is: FMN-linked oxidoreductases superfamily protein (TAIR:A…	4.85763	0
AT1G18980		RmlC-like cupins superfamily protein; FUNCTIONS IN: manganese ion binding, nutrient reservoir activity; INVOLVED IN: biological_process unknown; LOCATED IN: endomembrane system, apoplast; EXPRESSED IN: inflorescence meristem, hypocotyl, root, flower, pollen tube; EXPRESSED DURING: petal differentiation and expansion stage; CONTAINS InterPro DOMAIN/s: Cupin, RmlC-type (InterPro:IPR011051), Cupin 1…	3.84885	0
AT1G21000		PLATZ transcription factor family protein; CONTAINS InterPro DOMAIN/s: Protein of unknown function DUF597 (InterPro:IPR006734); BEST Arabidopsis thaliana protein match is: PLATZ transcription factor family protein (TAIR:AT1G76590.1)	2.21052	0
AT1G21670		LOCATED IN: cell wall, plant-type cell wall; EXPRESSED IN: 23 plant structures; EXPRESSED DURING: 14 growth stages; CONTAINS InterPro DOMAIN/s: WD40-like Beta Propeller (InterPro:IPR011659), Six-bladed beta-propeller, TolB-like (InterPro:IPR011042); BEST Arabidopsis thaliana protein match is: DPP6 N-terminal domain-like protein (TAIR:AT1G21680.1)	2.29554	0
AT1G21680		DPP6 N-terminal domain-like protein; FUNCTIONS IN: molecular_function unknown; INVOLVED IN: biological_process unknown; LOCATED IN: plasma membrane, vacuole, plant-type cell wall; EXPRESSED IN: 25 plant structures; EXPRESSED DURING: 13 growth stages; CONTAINS InterPro DOMAIN/s: WD40-like Beta Propeller (InterPro:IPR011659), Six-bladed beta-propeller, TolB-like (InterPro:IPR011042); BEST Arabidops…	3.13545	0
AT1G23890		NHL domain-containing protein; FUNCTIONS IN: molecular_function unknown; INVOLVED IN: biological_process unknown; LOCATED IN: endomembrane system; EXPRESSED IN: 24 plant structures; EXPRESSED DURING: 13 growth stages; CONTAINS InterPro DOMAIN/s: NHL repeat. subgroup (InterPro:IPR013017), NHL repeat (InterPro:IPR001258), Six-bladed beta-propeller, TolB-like (InterPro:IPR011042); BEST Arabidopsis t…	4.98196	0
AT1G25400		unknown protein; BEST Arabidopsis thaliana protein match is: unknown protein (TAIR:AT1G68440.1)	2.10134	0
AT1G28600		GDSL-motif esterase/acyltransferase/lipase. Enzyme group with broad substrate specificity that may catalyze acyltransfer or hydrolase reactions with lipid and non-lipid substrates.	3.32601	0
AT1G32920		unknown protein; FUNCTIONS IN: molecular_function unknown; INVOLVED IN: response to wounding; LOCATED IN: endomembrane system; EXPRESSED IN: 23 plant structures; EXPRESSED DURING: 13 growth stages; BEST Arabidopsis thaliana protein match is: unknown protein (TAIR:AT1G32928.1)	2.74963	0
AT1G33110		MATE efflux family protein; FUNCTIONS IN: antiporter activity, drug transmembrane transporter activity, transporter activity; INVOLVED IN: drug transmembrane transport, transmembrane transport; LOCATED IN: membrane; EXPRESSED IN: 22 plant structures; EXPRESSED DURING: 13 growth stages; CONTAINS InterPro DOMAIN/s: Multi antimicrobial extrusion protein MatE (InterPro:IPR002528); BEST Arabidopsis th…	4.62699	0
AT1G33590		Leucine-rich repeat (LRR) family protein; INVOLVED IN: signal transduction, response to karrikin, defense response; LOCATED IN: cell wall, chloroplast, plant-type cell wall; EXPRESSED IN: 22 plant structures; EXPRESSED DURING: 14 growth stages; CONTAINS InterPro DOMAIN/s: Leucine-rich repeat, typical subtype (InterPro:IPR003591), Leucine-rich repeat-containing N-terminal domain, type 2 (InterPro:…	2.07156	0
AT1G34060		Pyridoxal phosphate (PLP)-dependent transferases superfamily protein; FUNCTIONS IN: carbon-sulfur lyase activity, pyridoxal phosphate binding, catalytic activity; LOCATED IN: endomembrane system; CONTAINS InterPro DOMAIN/s: Pyridoxal phosphate-dependent transferase, major domain (InterPro:IPR015424), EGF-like, alliinase (InterPro:IPR006947), Pyridoxal phosphate-dependent transferase, major region…	2.07342	0
AT1G52200		PLAC8 family protein; FUNCTIONS IN: molecular_function unknown; INVOLVED IN: response to oxidative stress; LOCATED IN: plasma membrane; EXPRESSED IN: 10 plant structures; EXPRESSED DURING: 6 growth stages; CONTAINS InterPro DOMAIN/s: Protein of unknown function Cys-rich (InterPro:IPR006461); BEST Arabidopsis thaliana protein match is: PLAC8 family protein (TAIR:AT3G18450.1)	2.22236	0
AT1G62320		ERD (early-responsive to dehydration stress) family protein; FUNCTIONS IN: molecular_function unknown; INVOLVED IN: biological_process unknown; LOCATED IN: endomembrane system, membrane; EXPRESSED IN: pollen tube; CONTAINS InterPro DOMAIN/s: Protein of unknown function DUF221 (InterPro:IPR003864); BEST Arabidopsis thaliana protein match is: ERD (early-responsive to dehydration stress) family prot…	2.2785	0
AT1G62690		unknown protein	6.64449	0
AT1G63840		RING/U-box superfamily protein; FUNCTIONS IN: zinc ion binding; INVOLVED IN: response to abscisic acid stimulus; LOCATED IN: endomembrane system; EXPRESSED IN: 22 plant structures; EXPRESSED DURING: 13 growth stages; CONTAINS InterPro DOMAIN/s: Zinc finger, RING-type (InterPro:IPR001841), Zinc finger, C3HC4 RING-type (InterPro:IPR018957); BEST Arabidopsis thaliana protein match is: RING/U-box sup…	7.01651	0
AT1G65130		Ubiquitin carboxyl-terminal hydrolase-related protein; FUNCTIONS IN: ubiquitin thiolesterase activity, zinc ion binding; INVOLVED IN: ubiquitin-dependent protein catabolic process; LOCATED IN: intracellular; EXPRESSED IN: 8 plant structures; EXPRESSED DURING: 4 anthesis, petal differentiation and expansion stage, E expanded cotyledon stage; CONTAINS InterPro DOMAIN/s: Protein of unknown function …	2.10499	0
AT1G65280		DNAJ heat shock N-terminal domain-containing protein; FUNCTIONS IN: heat shock protein binding; INVOLVED IN: protein folding; EXPRESSED IN: 22 plant structures; EXPRESSED DURING: 13 growth stages; CONTAINS InterPro DOMAIN/s: Heat shock protein DnaJ, N-terminal (InterPro:IPR001623), Protein of unknown function DUF3752 (InterPro:IPR022226); BEST Arabidopsis thaliana protein match is: Chaperone DnaJ…	5.33323	0
AT1G67530		ARM repeat superfamily protein; FUNCTIONS IN: ubiquitin-protein ligase activity, binding; INVOLVED IN: protein ubiquitination; LOCATED IN: ubiquitin ligase complex; EXPRESSED IN: 24 plant structures; EXPRESSED DURING: 15 growth stages; CONTAINS InterPro DOMAIN/s: U box domain (InterPro:IPR003613), Armadillo-like helical (InterPro:IPR011989), Armadillo (InterPro:IPR000225), Armadillo-type fold (In…	2.87171	0
AT1G71520		encodes a member of the DREB subfamily A-5 of ERF/AP2 transcription factor family. The protein contains one AP2 domain. There are 16 members in this subfamily including RAP2.1, RAP2.9 and RAP2.10.	2.96043	0
AT1G73810		Core-2/I-branching beta-1,6-N-acetylglucosaminyltransferase family protein; CONTAINS InterPro DOMAIN/s: Core-2/I-Branching enzyme (InterPro:IPR021141); BEST Arabidopsis thaliana protein match is: Core-2/I-branching beta-1,6-N-acetylglucosaminyltransferase family protein (TAIR:AT1G68390.1)	2.85007	0
AT1G75280		isoflavone reductase, putative, identical to SP:P52577 Isoflavone reductase homolog P3 (EC 1.3.1.-) {Arabidopsis thaliana}; contains Pfam profile PF02716: isoflavone reductase. Involved in response to oxidative stress. The mRNA is cell-to-cell mobile.	3.25478	0
AT1G75900		GDSL-motif esterase/acyltransferase/lipase. Enzyme group with broad substrate specificity that may catalyze acyltransfer or hydrolase reactions with lipid and non-lipid substrates.	2.07247	0
AT1G76600		unknown protein; FUNCTIONS IN: molecular_function unknown; INVOLVED IN: N-terminal protein myristoylation; LOCATED IN: nucleolus, nucleus; EXPRESSED IN: 24 plant structures; EXPRESSED DURING: 15 growth stages; BEST Arabidopsis thaliana protein match is: unknown protein (TAIR:AT1G21010.1)	6.15333	0
AT1G76980		BEST Arabidopsis thaliana protein match is: embryo defective 2170 (TAIR:AT1G21390.1)	3.74504	0
AT1G80850		DNA glycosylase superfamily protein; FUNCTIONS IN: DNA-3-methyladenine glycosylase I activity, catalytic activity; INVOLVED IN: DNA repair, base-excision repair; LOCATED IN: cellular_component unknown; EXPRESSED IN: 22 plant structures; EXPRESSED DURING: 13 growth stages; CONTAINS InterPro DOMAIN/s: DNA glycosylase (InterPro:IPR011257), Methyladenine glycosylase (InterPro:IPR005019); BEST Arabido…	2.03215	0
AT2G05530		Glycine-rich protein family; FUNCTIONS IN: molecular_function unknown; INVOLVED IN: biological_process unknown; LOCATED IN: endomembrane system; EXPRESSED IN: leaf whorl, root, leaf; EXPRESSED DURING: LP.04 four leaves visible; CONTAINS InterPro DOMAIN/s: Glycine rich protein (InterPro:IPR010800); BEST Arabidopsis thaliana protein match is: glycine-rich protein 3 (TAIR:AT2G05520.5)	3.50329	0
AT2G07640		NAD(P)-binding Rossmann-fold superfamily protein; FUNCTIONS IN: oxidoreductase activity, binding, catalytic activity; INVOLVED IN: oxidation reduction, metabolic process; CONTAINS InterPro DOMAIN/s: NAD(P)-binding domain (InterPro:IPR016040), Glucose/ribitol dehydrogenase (InterPro:IPR002347), Short-chain dehydrogenase/reductase SDR (InterPro:IPR002198); BEST Arabidopsis thaliana protein match is…	2.19084	0
AT2G12190		Cytochrome P450 superfamily protein; FUNCTIONS IN: electron carrier activity, monooxygenase activity, iron ion binding, oxygen binding, heme binding; INVOLVED IN: oxidation reduction; EXPRESSED IN: stem, leaf whorl, male gametophyte, flower, stamen; EXPRESSED DURING: 4 anthesis; CONTAINS InterPro DOMAIN/s: Cytochrome P450 (InterPro:IPR001128), Cytochrome P450, conserved site (InterPro:IPR017972),…	5.37952	0
AT2G16900		Arabidopsis phospholipase-like protein (PEARLI 4) family; FUNCTIONS IN: molecular_function unknown; INVOLVED IN: biological_process unknown; LOCATED IN: plasma membrane; EXPRESSED IN: 24 plant structures; EXPRESSED DURING: 13 growth stages; CONTAINS InterPro DOMAIN/s: Phospholipase-like, arabidopsis (InterPro:IPR007942); BEST Arabidopsis thaliana protein match is: Arabidopsis phospholipase-like p…	2.17787	0
AT2G23680		Cold acclimation protein WCOR413 family; FUNCTIONS IN: molecular_function unknown; INVOLVED IN: response to stress; LOCATED IN: membrane; EXPRESSED IN: 6 plant structures; EXPRESSED DURING: LP.06 six leaves visible, LP.04 four leaves visible, 4 anthesis, LP.10 ten leaves visible, LP.08 eight leaves visible; CONTAINS InterPro DOMAIN/s: Cold acclimation WCOR413 (InterPro:IPR008892); BEST Arabidopsi…	2.81236	0
AT2G25450		encodes a protein whose sequence is similar to ACC oxidase	4.00335	0
AT2G36220		unknown protein; BEST Arabidopsis thaliana protein match is: unknown protein (TAIR:AT3G52710.1)	4.17281	0
AT2G36950		Heavy metal transport/detoxification superfamily protein ; FUNCTIONS IN: copper ion binding, metal ion binding; INVOLVED IN: metal ion transport; LOCATED IN: cellular_component unknown; EXPRESSED IN: 15 plant structures; EXPRESSED DURING: 4 anthesis, C globular stage, petal differentiation and expansion stage; CONTAINS InterPro DOMAIN/s: Heavy metal transport/detoxification protein (InterPro:IPR0…	2.09763	0
AT2G38240		2-oxoglutarate (2OG) and Fe(II)-dependent oxygenase superfamily protein; FUNCTIONS IN: oxidoreductase activity; INVOLVED IN: response to salt stress; EXPRESSED IN: 11 plant structures; EXPRESSED DURING: 6 growth stages; CONTAINS InterPro DOMAIN/s: Oxoglutarate/iron-dependent oxygenase (InterPro:IPR005123); BEST Arabidopsis thaliana protein match is: 2-oxoglutarate (2OG) and Fe(II)-dependent oxyge…	2.37167	0
AT2G41380		S-adenosyl-L-methionine-dependent methyltransferases superfamily protein; FUNCTIONS IN: methyltransferase activity; INVOLVED IN: response to cadmium ion; LOCATED IN: mitochondrion; EXPRESSED IN: 12 plant structures; EXPRESSED DURING: LP.04 four leaves visible, 4 anthesis, petal differentiation and expansion stage; CONTAINS InterPro DOMAIN/s: Methyltransferase type 11 (InterPro:IPR013216); BEST Ar…	2.18512	0
AT2G41410		Calcium-binding EF-hand family protein; FUNCTIONS IN: calcium ion binding; LOCATED IN: plasma membrane; EXPRESSED IN: 23 plant structures; EXPRESSED DURING: 14 growth stages; CONTAINS InterPro DOMAIN/s: EF-Hand 1, calcium-binding site (InterPro:IPR018247), EF-HAND 2 (InterPro:IPR018249), EF-hand-like domain (InterPro:IPR011992), Calcium-binding EF-hand (InterPro:IPR002048), EF-hand (InterPro:IPR0…	2.18774	0
AT2G44140		Peptidase family C54 protein; FUNCTIONS IN: peptidase activity; INVOLVED IN: autophagy; LOCATED IN: chloroplast; CONTAINS InterPro DOMAIN/s: Peptidase C54 (InterPro:IPR005078); BEST Arabidopsis thaliana protein match is: Peptidase family C54 protein (TAIR:AT3G59950.1)	4.61716	0
AT2G47890		B-box type zinc finger protein with CCT domain; FUNCTIONS IN: sequence-specific DNA binding transcription factor activity, zinc ion binding; INVOLVED IN: regulation of transcription; LOCATED IN: intracellular; EXPRESSED IN: stem, inflorescence meristem, root, flower, stamen; EXPRESSED DURING: 4 anthesis, petal differentiation and expansion stage; CONTAINS InterPro DOMAIN/s: CCT domain (InterPro:I…	2.15457	0
AT3G04000		ChlADR is an aldehyde reductase that catalyzes the reduction of the aldehyde carbonyl groups on saturated and alpha,beta-unsaturated aldehydes with more than 5 carbons in vitro. The N-terminal region of this protein directs GFP to the chloroplast where where ChlADR likely helps to maintain the photosynthetic process by detoxifying reactive carbonyls formed during lipid peroxidation. In addition, …	5.01485	0
AT3G04010		O-Glycosyl hydrolases family 17 protein; FUNCTIONS IN: cation binding, hydrolase activity, hydrolyzing O-glycosyl compounds, catalytic activity; INVOLVED IN: carbohydrate metabolic process; LOCATED IN: anchored to membrane; EXPRESSED IN: 11 plant structures; EXPRESSED DURING: L mature pollen stage, LP.06 six leaves visible, M germinated pollen stage, LP.04 four leaves visible, 4 anthesis; CONTAIN…	3.04857	0
AT3G04210		Disease resistance protein (TIR-NBS class); FUNCTIONS IN: transmembrane receptor activity, ATP binding; INVOLVED IN: signal transduction, apoptosis, defense response, innate immune response; LOCATED IN: intrinsic to membrane, endomembrane system; EXPRESSED IN: 18 plant structures; EXPRESSED DURING: 11 growth stages; CONTAINS InterPro DOMAIN/s: NB-ARC (InterPro:IPR002182), Disease resistance prote…	2.1937	0
AT3G07720		Galactose oxidase/kelch repeat superfamily protein; CONTAINS InterPro DOMAIN/s: Galactose oxidase/kelch, beta-propeller (InterPro:IPR011043), Kelch repeat type 1 (InterPro:IPR006652), Kelch-type beta propeller (InterPro:IPR015915); BEST Arabidopsis thaliana protein match is: nitrile specifier protein 5 (TAIR:AT5G48180.1)	3.66555	0
AT3G14200		Chaperone DnaJ-domain superfamily protein; FUNCTIONS IN: heat shock protein binding; INVOLVED IN: protein folding; LOCATED IN: cellular_component unknown; EXPRESSED IN: 19 plant structures; EXPRESSED DURING: 11 growth stages; CONTAINS InterPro DOMAIN/s: Molecular chaperone, heat shock protein, Hsp40, DnaJ (InterPro:IPR015609), Heat shock protein DnaJ, N-terminal (InterPro:IPR001623); BEST Arabido…	2.17377	0
AT3G22060		contains Pfam profile: PF01657 Domain of unknown function that is usually associated with protein kinase domain Pfam:PF00069, however this protein does not have the protein kinase domain	2.63728	0
AT3G27770		unknown protein; FUNCTIONS IN: molecular_function unknown; INVOLVED IN: biological_process unknown; LOCATED IN: endomembrane system; EXPRESSED IN: 22 plant structures; EXPRESSED DURING: 13 growth stages; BEST Arabidopsis thaliana protein match is: unknown protein (TAIR:AT5G62960.1)	2.18199	0
AT3G44190		FAD/NAD(P)-binding oxidoreductase family protein; FUNCTIONS IN: electron carrier activity, oxidoreductase activity, FAD binding; INVOLVED IN: oxidation reduction; EXPRESSED IN: 25 plant structures; EXPRESSED DURING: 15 growth stages; CONTAINS InterPro DOMAIN/s: Pyridine nucleotide-disulphide oxidoreductase, class-II (InterPro:IPR000103), FAD-dependent pyridine nucleotide-disulphide oxidoreductase…	2.89606	0
AT3G50900		unknown protein; BEST Arabidopsis thaliana protein match is: unknown protein (TAIR:AT5G66490.1)	2.16872	0
AT3G51660		Tautomerase/MIF superfamily protein; FUNCTIONS IN: molecular_function unknown; INVOLVED IN: inflammatory response, response to other organism; LOCATED IN: peroxisome; EXPRESSED IN: 20 plant structures; EXPRESSED DURING: 13 growth stages; CONTAINS InterPro DOMAIN/s: Tautomerase (InterPro:IPR014347), Macrophage migration inhibitory factor (InterPro:IPR001398); BEST Arabidopsis thaliana protein matc…	4.37672	0
AT3G56880		VQ motif-containing protein; CONTAINS InterPro DOMAIN/s: VQ (InterPro:IPR008889); BEST Arabidopsis thaliana protein match is: calmodulin (CAM)-binding protein of 25 kDa (TAIR:AT2G41010.1)	2.06795	0
AT3G59930		Encodes a defensin-like (DEFL) family protein.	2.80439	0
AT3G60420		Phosphoglycerate mutase family protein; LOCATED IN: cellular_component unknown; EXPRESSED IN: 17 plant structures; EXPRESSED DURING: 10 growth stages; CONTAINS InterPro DOMAIN/s: Histidine phosphatase superfamily, clade-1 (InterPro:IPR013078); BEST Arabidopsis thaliana protein match is: Phosphoglycerate mutase family protein (TAIR:AT3G60450.1)	2.34086	0
AT4G01870		tolB protein-related; FUNCTIONS IN: molecular_function unknown; INVOLVED IN: response to cyclopentenone; LOCATED IN: membrane; EXPRESSED IN: 22 plant structures; EXPRESSED DURING: 13 growth stages; CONTAINS InterPro DOMAIN/s: WD40-like Beta Propeller (InterPro:IPR011659), Peptidase S9B, dipeptidylpeptidase IV N-terminal (InterPro:IPR002469), Six-bladed beta-propeller, TolB-like (InterPro:IPR01104…	4.219	0
AT4G02940		oxidoreductase, 2OG-Fe(II) oxygenase family protein; FUNCTIONS IN: oxidoreductase activity; INVOLVED IN: response to karrikin; EXPRESSED IN: 22 plant structures; EXPRESSED DURING: 13 growth stages; CONTAINS InterPro DOMAIN/s: Oxoglutarate/iron-dependent oxygenase (InterPro:IPR005123); BEST Arabidopsis thaliana protein match is: oxidoreductase, 2OG-Fe(II) oxygenase family protein (TAIR:AT2G48080.1)	3.65417	0
AT4G03450		Ankyrin repeat family protein; CONTAINS InterPro DOMAIN/s: Ankyrin repeat-containing domain (InterPro:IPR020683), Ankyrin repeat (InterPro:IPR002110); BEST Arabidopsis thaliana protein match is: Ankyrin repeat family protein (TAIR:AT4G03440.1)	2.31059	0
AT4G08540		DNA-directed RNA polymerase II protein; BEST Arabidopsis thaliana protein match is: DNA-directed RNA polymerase II protein (TAIR:AT1G77890.1)	2.50678	0
AT4G13180		NAD(P)-binding Rossmann-fold superfamily protein; FUNCTIONS IN: oxidoreductase activity, binding, catalytic activity; INVOLVED IN: response to arsenic; EXPRESSED IN: 22 plant structures; EXPRESSED DURING: 13 growth stages; CONTAINS InterPro DOMAIN/s: NAD(P)-binding domain (InterPro:IPR016040), Glucose/ribitol dehydrogenase (InterPro:IPR002347), Short-chain dehydrogenase/reductase SDR (InterPro:IP…	10.9754	0
AT4G15765		FAD/NAD(P)-binding oxidoreductase family protein; FUNCTIONS IN: oxidoreductase activity, monooxygenase activity; INVOLVED IN: biological_process unknown; LOCATED IN: cellular_component unknown; CONTAINS InterPro DOMAIN/s: FAD dependent oxidoreductase (InterPro:IPR006076); BEST Arabidopsis thaliana protein match is: monooxygenase 1 (TAIR:AT4G15760.1)	3.07331	0
AT4G17650		Polyketide cyclase / dehydrase and lipid transport protein; FUNCTIONS IN: molecular_function unknown; INVOLVED IN: biological_process unknown; LOCATED IN: chloroplast; EXPRESSED IN: 23 plant structures; EXPRESSED DURING: 15 growth stages; CONTAINS InterPro DOMAIN/s: Streptomyces cyclase/dehydrase (InterPro:IPR005031)	2.01297	7.69651e-12
AT4G17840		FUNCTIONS IN: molecular_function unknown; INVOLVED IN: biological_process unknown; LOCATED IN: chloroplast, membrane; EXPRESSED IN: 23 plant structures; EXPRESSED DURING: 13 growth stages; CONTAINS InterPro DOMAIN/s: Abortive infection protein (InterPro:IPR003675); BEST Arabidopsis thaliana protein match is: unknown protein (TAIR:AT2G35260.1)	2.306	0
AT4G19880		Glutathione S-transferase family protein; FUNCTIONS IN: molecular_function unknown; INVOLVED IN: response to cadmium ion; LOCATED IN: chloroplast; EXPRESSED IN: 23 plant structures; EXPRESSED DURING: 13 growth stages; CONTAINS InterPro DOMAIN/s: Glutathione S-transferase, predicted (InterPro:IPR016639), Glutathione S-transferase, C-terminal-like (InterPro:IPR010987), Glutathione S-transferase/chl…	3.85564	0
AT4G21580		oxidoreductase, zinc-binding dehydrogenase family protein; FUNCTIONS IN: oxidoreductase activity, binding, catalytic activity, zinc ion binding; INVOLVED IN: oxidation reduction, metabolic process; LOCATED IN: cellular_component unknown; EXPRESSED IN: 23 plant structures; EXPRESSED DURING: 13 growth stages; CONTAINS InterPro DOMAIN/s: GroES-like (InterPro:IPR011032), Quinone oxidoreductase putati…	2.80199	0
AT4G22530		S-adenosyl-L-methionine-dependent methyltransferases superfamily protein; FUNCTIONS IN: methyltransferase activity; INVOLVED IN: metabolic process; LOCATED IN: cellular_component unknown; EXPRESSED IN: 19 plant structures; EXPRESSED DURING: 11 growth stages; CONTAINS InterPro DOMAIN/s: Methyltransferase type 11 (InterPro:IPR013216); BEST Arabidopsis thaliana protein match is: S-adenosyl-L-methion…	2.00035	1.5393e-11
AT4G23470		PLAC8 family protein; CONTAINS InterPro DOMAIN/s: Protein of unknown function Cys-rich (InterPro:IPR006461); BEST Arabidopsis thaliana protein match is: PLAC8 family protein (TAIR:AT1G63830.3)	2.33061	0
AT4G24160		Encodes a soluble lysophosphatidic acid acyltransferase with additional triacylglycerol lipase and phosphatidylcholine hydrolyzing enzymatic activities. Plays a pivotal role in maintaining the lipid homeostasis by regulating both phospholipid and neutral lipid levels.	3.76565	0
AT4G25690		unknown protein; BEST Arabidopsis thaliana protein match is: unknown protein (TAIR:AT4G25670.2)	2.15585	0
AT4G27270		Quinone reductase family protein; FUNCTIONS IN: oxidoreductase activity, FMN binding; INVOLVED IN: negative regulation of transcription; LOCATED IN: plasma membrane; EXPRESSED IN: 21 plant structures; EXPRESSED DURING: 13 growth stages; CONTAINS InterPro DOMAIN/s: Flavoprotein WrbA (InterPro:IPR010089), NADPH-dependent FMN reductase (InterPro:IPR005025), Flavodoxin/nitric oxide synthase (InterPro…	2.96102	0
AT4G27280		Calcium-binding EF-hand family protein; FUNCTIONS IN: calcium ion binding; INVOLVED IN: response to karrikin; EXPRESSED IN: 23 plant structures; EXPRESSED DURING: 13 growth stages; CONTAINS InterPro DOMAIN/s: EF-Hand 1, calcium-binding site (InterPro:IPR018247), EF-HAND 2 (InterPro:IPR018249), EF-hand-like domain (InterPro:IPR011992); BEST Arabidopsis thaliana protein match is: pinoid-binding pro…	2.34185	0
AT4G27657		unknown protein; FUNCTIONS IN: molecular_function unknown; INVOLVED IN: biological_process unknown; LOCATED IN: endomembrane system; EXPRESSED IN: 15 plant structures; EXPRESSED DURING: 9 growth stages; BEST Arabidopsis thaliana protein match is: unknown protein (TAIR:AT5G54145.1)	3.46185	0
AT4G33540		metallo-beta-lactamase family protein; FUNCTIONS IN: hydrolase activity, catalytic activity; INVOLVED IN: response to arsenic, metabolic process; LOCATED IN: chloroplast; EXPRESSED IN: 22 plant structures; EXPRESSED DURING: 13 growth stages; CONTAINS InterPro DOMAIN/s: Beta-lactamase-like (InterPro:IPR001279)	4.03414	0
AT4G36010		Pathogenesis-related thaumatin superfamily protein; CONTAINS InterPro DOMAIN/s: Thaumatin, pathogenesis-related (InterPro:IPR001938); BEST Arabidopsis thaliana protein match is: Pathogenesis-related thaumatin superfamily protein (TAIR:AT2G17860.1)	2.13549	0
AT4G38540		FAD/NAD(P)-binding oxidoreductase family protein; FUNCTIONS IN: monooxygenase activity; INVOLVED IN: oxidation reduction; EXPRESSED IN: 15 plant structures; EXPRESSED DURING: 9 growth stages; CONTAINS InterPro DOMAIN/s: Monooxygenase, FAD-binding (InterPro:IPR002938); BEST Arabidopsis thaliana protein match is: FAD/NAD(P)-binding oxidoreductase family protein (TAIR:AT5G05320.1)	2.22859	0
AT4G39670		Glycolipid transfer protein (GLTP) family protein; FUNCTIONS IN: glycolipid transporter activity, glycolipid binding; INVOLVED IN: glycolipid transport; LOCATED IN: cytoplasm; EXPRESSED IN: 16 plant structures; EXPRESSED DURING: 10 growth stages; CONTAINS InterPro DOMAIN/s: Glycolipid transfer protein, GLTP (InterPro:IPR014830); BEST Arabidopsis thaliana protein match is: Glycolipid transfer prot…	2.24955	0
AT5G10830		S-adenosyl-L-methionine-dependent methyltransferases superfamily protein; FUNCTIONS IN: methyltransferase activity; INVOLVED IN: metabolic process; LOCATED IN: cellular_component unknown; EXPRESSED IN: 11 plant structures; EXPRESSED DURING: 6 growth stages; CONTAINS InterPro DOMAIN/s: Methyltransferase type 11 (InterPro:IPR013216); BEST Arabidopsis thaliana protein match is: S-adenosyl-L-methioni…	2.99586	0
AT5G17000		Zinc-binding dehydrogenase family protein; FUNCTIONS IN: oxidoreductase activity, binding, catalytic activity, zinc ion binding; INVOLVED IN: response to oxidative stress; EXPRESSED IN: cultured cell, leaf; CONTAINS InterPro DOMAIN/s: GroES-like (InterPro:IPR011032), NAD(P)-binding domain (InterPro:IPR016040), Alcohol dehydrogenase, C-terminal (InterPro:IPR013149), Alcohol dehydrogenase superfami…	3.60446	0
AT5G17380		Thiamine pyrophosphate dependent pyruvate decarboxylase family protein; FUNCTIONS IN: pyruvate decarboxylase activity, magnesium ion binding, thiamin pyrophosphate binding, transferase activity, catalytic activity; LOCATED IN: cellular_component unknown; EXPRESSED IN: 23 plant structures; EXPRESSED DURING: 13 growth stages; CONTAINS InterPro DOMAIN/s: TPP-binding enzyme, conserved site (InterPro:…	7.64516	0
AT5G19440		similar to Eucalyptus gunnii alcohol dehydrogenase of unknown physiological function (GI:1143445), apple tree, PIR:T16995; NOT a cinnamyl-alcohol dehydrogenase	4.31109	0
AT5G24210		alpha/beta-Hydrolases superfamily protein; FUNCTIONS IN: triglyceride lipase activity; INVOLVED IN: lipid metabolic process; LOCATED IN: cellular_component unknown; EXPRESSED IN: 15 plant structures; EXPRESSED DURING: 9 growth stages; CONTAINS InterPro DOMAIN/s: Lipase, class 3 (InterPro:IPR002921); BEST Arabidopsis thaliana protein match is: alpha/beta-Hydrolases superfamily protein (TAIR:AT5G24…	2.11094	0
AT5G27760		Hypoxia-responsive family protein; CONTAINS InterPro DOMAIN/s: Hypoxia induced protein, conserved region (InterPro:IPR007667); BEST Arabidopsis thaliana protein match is: Hypoxia-responsive family protein (TAIR:AT3G05550.1)	4.07021	0
AT5G35735		Auxin-responsive family protein; LOCATED IN: plasma membrane, membrane; EXPRESSED IN: 21 plant structures; EXPRESSED DURING: 12 growth stages; CONTAINS InterPro DOMAIN/s: Cytochrome b561, eukaryote (InterPro:IPR004877), Uncharacterised conserved protein UCP037471 (InterPro:IPR017214), Protein of unknown function DUF568, DOMON-like (InterPro:IPR007613), DOMON related (InterPro:IPR005018), Cytochro…	2.10341	0
AT5G36270		pseudogene of dehydroascorbate reductase	2.34824	0
AT5G43260		chaperone protein dnaJ-related	2.2422	0
AT5G43450		encodes a protein whose sequence is similar to ACC oxidase	2.67405	0
AT5G48540		receptor-like protein kinase-related family protein; FUNCTIONS IN: molecular_function unknown; INVOLVED IN: response to karrikin; LOCATED IN: endomembrane system; EXPRESSED IN: 21 plant structures; EXPRESSED DURING: 13 growth stages; CONTAINS InterPro DOMAIN/s: Protein of unknown function DUF26 (InterPro:IPR002902); BEST Arabidopsis thaliana protein match is: Receptor-like protein kinase-related …	4.91385	0
AT5G51770		Protein kinase superfamily protein; FUNCTIONS IN: protein serine/threonine kinase activity, protein kinase activity, kinase activity, ATP binding; INVOLVED IN: protein amino acid phosphorylation; LOCATED IN: chloroplast; EXPRESSED IN: 21 plant structures; EXPRESSED DURING: 13 growth stages; CONTAINS InterPro DOMAIN/s: Protein kinase, ATP binding site (InterPro:IPR017441), Protein kinase, catalyti…	2.17437	0
AT5G51830		pfkB-like carbohydrate kinase family protein; FUNCTIONS IN: kinase activity, ribokinase activity; INVOLVED IN: response to cadmium ion; LOCATED IN: cellular_component unknown; EXPRESSED IN: 23 plant structures; EXPRESSED DURING: 13 growth stages; CONTAINS InterPro DOMAIN/s: Carbohydrate/purine kinase (InterPro:IPR011611), Ribokinase (InterPro:IPR002139), Carbohydrate/puine kinase, PfkB, conserved…	4.8225	0
AT5G53420		CCT motif family protein; FUNCTIONS IN: molecular_function unknown; INVOLVED IN: biological_process unknown; LOCATED IN: cellular_component unknown; EXPRESSED IN: 23 plant structures; EXPRESSED DURING: 13 growth stages; CONTAINS InterPro DOMAIN/s: CCT domain (InterPro:IPR010402); BEST Arabidopsis thaliana protein match is: CCT motif family protein (TAIR:AT4G27900.2)	2.24647	0
AT5G54206		12-oxophytodienoate reductase-related, similar to 12-oxophytodienoate reductase OPR1 (Arabidopsis thaliana) GI:3882355	2.99584	0
AT5G61820		FUNCTIONS IN: molecular_function unknown; INVOLVED IN: biological_process unknown; LOCATED IN: vacuole; EXPRESSED IN: 24 plant structures; EXPRESSED DURING: 15 growth stages; CONTAINS InterPro DOMAIN/s: Stress up-regulated Nod 19 (InterPro:IPR011692)	9.66199	0
AT5G64250		Aldolase-type TIM barrel family protein; FUNCTIONS IN: oxidoreductase activity, catalytic activity, nitronate monooxygenase activity; INVOLVED IN: response to cadmium ion, response to symbiotic fungus, metabolic process; EXPRESSED IN: 23 plant structures; EXPRESSED DURING: 13 growth stages; CONTAINS InterPro DOMAIN/s: Aldolase-type TIM barrel (InterPro:IPR013785), 2-nitropropane dioxygenase, NPD …	2.43403	0
AT5G65380		MATE efflux family protein; FUNCTIONS IN: antiporter activity, drug transmembrane transporter activity, transporter activity; INVOLVED IN: drug transmembrane transport, ripening, transmembrane transport; LOCATED IN: membrane; EXPRESSED IN: 22 plant structures; EXPRESSED DURING: 13 growth stages; CONTAINS InterPro DOMAIN/s: Multi antimicrobial extrusion protein MatE (InterPro:IPR002528); BEST Arab…	2.56236	0
