# Supplementary material for: FtsH2-Dependent Proteolysis of EXECUTER1 Is Essential in Mediating Singlet Oxygen-Triggered Retrograde Signaling in Arabidopsis thaliana
Source: Front Plant Sci. 2017 Jun 29;8:1145. doi: 10.3389/fpls.2017.01145 (PMC5489589; doi:10.3389/fpls.2017.01145)
Supplement: Supplementary file 5 [file Table_5.XLSX]

## Sheet: Sheet1
Table S5: List of SORGs overlapped between β-CC-induced genes and EX1-FtsH2-dependent genes.
Locus Identifier	Gene Symbols	Gene Model Description	Normalized expression (reads per million)				FC_L'30	FC_L'60	Pvalue_L'30	Pvalue_L'60	FC (β-CC/H2O)	P-Value
			flu L'30	flu L'60	var2/flu L'30	var2/flu L'60
AT1G32920		unknown protein; FUNCTIONS IN: molecular_function unknown; INVOLVED IN: response to wounding; LOCATED IN: endomembrane system; EXPRESSED IN: 23 plant structures; EXPRESSED DURING: 13 growth stages; BEST Arabidopsis thaliana protein match is: unknown protein (TAIR:AT1G32928.1); Has 42 Blast hits to 42 proteins in 8 species: Archae - 0; Bacteria - 0; Metazoa - 0; Fungi - 0; Plants - 42; Viruses - 0…	87.7529	137.313	16.0924	16.6644	5.45305	8.23988	6.7265e-58	2.08468e-33	2.74963	0
AT1G72930	TOLL/INTERLEUKIN-1 RECEPTOR-LIKE (TIR)	Toll/interleukin-1 receptor-like protein (TIR) mRNA,	33.1377	43.0658	9.62418	16.2275	3.44317	2.65388	1.32556e-43	5.5605e-15	2.21212	0
AT1G73500	MAP KINASE KINASE 9 (MKK9)	member of MAP Kinase Kinase family. Autophosphorylates and also phosphorylates MPK3 and MPK6. Independently involved in ethylene and calmalexin biosynthesis. Induces transcription of ACS2, ACS6, ERF1, ERF2, ERF5, ERF6, CYP79B2, CYP79B3, CYP71A13 and PAD3.	55.08	38.8656	8.84568	7.74416	6.22676	5.0187	9.23613e-29	1.44267e-16	2.56608	0
AT1G76600		unknown protein; FUNCTIONS IN: molecular_function unknown; INVOLVED IN: N-terminal protein myristoylation; LOCATED IN: nucleolus, nucleus; EXPRESSED IN: 24 plant structures; EXPRESSED DURING: 15 growth stages; BEST Arabidopsis thaliana protein match is: unknown protein (TAIR:AT1G21010.1); Has 220 Blast hits to 220 proteins in 14 species: Archae - 0; Bacteria - 0; Metazoa - 0; Fungi - 0; Plants - …	68.3515	138.987	13.0143	14.4615	5.25204	9.61081	3.0729e-37	4.15925e-33	6.15333	0
AT1G80840	WRKY DNA-BINDING PROTEIN 40 (WRKY40)	Pathogen-induced transcription factor. Binds W-box sequences in vitro. Forms protein complexes with itself and with WRKY40 and WRKY60. Coexpression with WRKY18 or WRKY60 made plants more susceptible to both P. syringae and B. cinerea. WRKY18, WRKY40, and WRKY60 have partially redundant roles in response to the hemibiotrophic bacterial pathogen Pseudomonas syringae and the necrotrophic fungal path…	80.6989	174.33	6.54628	7.77436	12.3274	22.4237	6.02536e-51	1.69518e-45	2.21487	0
AT2G36220		unknown protein; BEST Arabidopsis thaliana protein match is: unknown protein (TAIR:AT3G52710.1); Has 74 Blast hits to 74 proteins in 10 species: Archae - 0; Bacteria - 0; Metazoa - 0; Fungi - 0; Plants - 74; Viruses - 0; Other Eukaryotes - 0 (source: NCBI BLink).	25.9793	42.3195	7.03519	6.16738	3.69277	6.86183	8.89048e-46	1.33698e-21	4.17281	0
AT2G38470	WRKY DNA-BINDING PROTEIN 33 (WRKY33)	Member of the plant WRKY transcription factor family. Regulates the antagonistic relationship between defense pathways mediating responses to P. syringae and necrotrophic fungal pathogens. Located in nucleus. Involved in response to various abiotic stresses - especially salt stress.	191.011	286.657	23.3415	19.8875	8.18332	14.414	3.71646e-58	1.3482e-37	2.15385	0
AT2G40140	SALT-INDUCIBLE ZINC FINGER 2 (SZF2)	CZF1; CONTAINS InterPro DOMAIN/s: Zinc finger, CCCH-type (InterPro:IPR000571), Ankyrin repeat-containing domain (InterPro:IPR020683), Ankyrin repeat (InterPro:IPR002110); BEST Arabidopsis thaliana protein match is: salt-inducible zinc finger 1 (TAIR:AT3G55980.1); Has 1196 Blast hits to 1143 proteins in 183 species: Archae - 4; Bacteria - 47; Metazoa - 401; Fungi - 61; Plants - 441; Viruses - 2; O…	205.412	218.564	34.8503	40.9642	5.89412	5.33549	3.09591e-93	9.28416e-22	2.4906	0
AT2G41100	TOUCH 3 (TCH3);ARABIDOPSIS THALIANA CALMODULIN LIKE 4 (ATCAL4)	encodes a calmodulin-like protein, with six potential calcium binding domains. Calcium binding shown by Ca(2+)-specific shift in electrophoretic mobility. Expression induced by touch and darkness. Expression may also be developmentally controlled. Expression in growing regions of roots, vascular tissue, root/shoot junctions, trichomes, branch points of the shoot, and regions of siliques and flowe…	333.723	626.621	91.0446	81.2881	3.66549	7.70865	5.81446e-63	3.39067e-75	1.99875	1.5393e-11
AT3G46620	RING AND DOMAIN OF UNKNOWN FUNCTION 1117 1 (RDUF1)	Encodes an ABA- and drought-induced RING-DUF1117 gene whose mutation results in hyposensitive phenotypes toward ABA in terms of germination rate and stomatal closure and markedly reduced tolerance to drought stress relative to wild-type plants.	111.178	105.192	28.7919	21.3763	3.86142	4.92096	3.51247e-67	3.34774e-16	2.69816	0
AT3G56710	SIGMA FACTOR BINDING PROTEIN 1 (SIB1)	Sig1 binding protein; interacts with Sig1R4. As well as Sig1, SibI is imported into chloroplasts and its expression is light-dependent in mature chloroplasts.	8.34934	24.6012	0.613859	1.2831	13.6014	19.1733	1.22794e-48	3.33737e-47	2.90737	0
AT3G56880		VQ motif-containing protein; CONTAINS InterPro DOMAIN/s: VQ (InterPro:IPR008889); BEST Arabidopsis thaliana protein match is: calmodulin (CAM)-binding protein of 25 kDa (TAIR:AT2G41010.1); Has 109 Blast hits to 109 proteins in 12 species: Archae - 0; Bacteria - 0; Metazoa - 0; Fungi - 3; Plants - 106; Viruses - 0; Other Eukaryotes - 0 (source: NCBI BLink).	108.548	90.8076	26.9884	17.3702	4.02201	5.22778	7.85712e-64	4.93069e-25	2.06795	0
AT4G13395	DEVIL 10 (DVL10);ROTUNDIFOLIA LIKE 12 (RTFL12)	ROTUNDIFOLIA like 12 (RTFL12); CONTAINS InterPro DOMAIN/s: DVL (InterPro:IPR012552); BEST Arabidopsis thaliana protein match is: ROTUNDIFOLIA like 10 (TAIR:AT3G14362.1); Has 139 Blast hits to 139 proteins in 12 species: Archae - 0; Bacteria - 0; Metazoa - 0; Fungi - 0; Plants - 139; Viruses - 0; Other Eukaryotes - 0 (source: NCBI BLink).	2.43437	5.59112	0.258523	0.49438	9.41648	11.3094	7.08896e-16	1.54826e-08	3.29627	0
AT4G17500	ETHYLENE RESPONSIVE ELEMENT BINDING FACTOR 1 (ERF-1)	Encodes a member of the ERF (ethylene response factor) subfamily B-3 of ERF/AP2 transcription factor family (ATERF-1). The protein contains one AP2 domain. There are 18 members in this subfamily including ATERF-1, ATERF-2, AND ATERF-5.	19.4328	26.159	3.96759	3.8232	4.8979	6.84218	9.66922e-18	6.0781e-19	2.02349	7.69651e-12
AT4G27280		Calcium-binding EF-hand family protein; FUNCTIONS IN: calcium ion binding; INVOLVED IN: response to karrikin; EXPRESSED IN: 23 plant structures; EXPRESSED DURING: 13 growth stages; CONTAINS InterPro DOMAIN/s: EF-Hand 1, calcium-binding site (InterPro:IPR018247), EF-HAND 2 (InterPro:IPR018249), EF-hand-like domain (InterPro:IPR011992); BEST Arabidopsis thaliana protein match is: pinoid-binding pro…	166.383	130.369	19.3731	17.3718	8.58835	7.50463	3.2995e-114	8.19701e-24	2.34185	0
AT5G20230	BLUE-COPPER-BINDING PROTEIN (BCB);SENESCENCE ASSOCIATED GENE 14 (SAG14)	Al-stress-induced gene	25.5677	89.0246	14.9333	16.2601	1.71212	5.47504	1.0856e-06	1.29895e-25	2.48921	0
AT5G47220	ETHYLENE RESPONSIVE ELEMENT BINDING FACTOR 2 (ERF-2)	Encodes a member of the ERF (ethylene response factor) subfamily B-3 of ERF/AP2 transcription factor family (ATERF-2). The protein contains one AP2 domain. Functions as activator of GCC box?dependent transcription. Positive regulator of JA-responsive defense genes and resistance to F. oxysporum and enhances JA inhibition of root elongation.	6.04366	6.10492	1.51395	1.05274	3.99197	5.79908	1.12722e-08	2.87836e-08	3.88164	0
AT5G54490	PINOID-BINDING PROTEIN 1 (PBP1)	Encodes a PINOID (PID)-binding protein containing putative EF-hand calcium-binding motifs. The interaction is dependent on the presence of calcium. mRNA expression is up-regulated by auxin. Not a phosphorylation target of PID, likely acts upstream of PID to regulate the activity of this protein in response to changes in calcium levels.	21.7148	34.6572	1.43868	2.00722	15.0935	17.2663	1.9162e-75	3.48029e-43	2.7125	0
AT5G59820	RESPONSIVE TO HIGH LIGHT 41 (RHL41); (ZAT12)	Encodes a zinc finger protein involved in high light and cold acclimation. Overexpression of this putative transcription factor increases the expression level of 9 cold-responsive genes and represses the expression level of 15 cold-responsive genes, including CBF genes. Also, lines overexpressing this gene exhibits a small but reproducible increase in freeze tolerance. Because of the repression o…	39.9946	111.175	4.64299	10.4991	8.61399	10.589	8.14776e-53	6.19564e-32	4.62704	0
AT5G62020	HEAT SHOCK TRANSCRIPTION FACTOR B2A (HSFB2A)	member of Heat Stress Transcription Factor (Hsf) family	7.8063	32.0286	2.07625	15.1697	3.7598	2.11135	4.66308e-21	8.19346e-08	3.86988	0
